# Supplementary material for: The fork protection complex recruits FACT to reorganize nucleosomes during replication
Source: Nucleic Acids Res. 2022 Jan 21;50(3):1317–34. doi: 10.1093/nar/gkac005 (PMC8860610; doi:10.1093/nar/gkac005)
Supplement: gkac005_Supplemental_Files [file gkac005_supplemental_files.zip]

Archive with 2 entries (2 files):
- Histograms_data_NAR.xlsx
- Supplementary_NAR_R2.pdf
