# Supplementary material for: The fork protection complex recruits FACT to reorganize nucleosomes during replication
Source: Nucleic Acids Res. 2022 Jan 21;50(3):1317–34. doi: 10.1093/nar/gkac005 (PMC8860610; doi:10.1093/nar/gkac005)
Supplement: gkac005_Supplemental_Files [file gkac005_supplemental_files.zip › Histograms_data_NAR.xlsx]

## Sheet: Fig1_Epr
nucleosome			Nhp6			FACT			yFACT
0.529018	0.734694	0.75	0.636364	0.446154	0.577465	0.637931	0.395349	0.596491	0.2	0.218391	0.1875
0.509091	0.353535	0.728155	0.722222	0.598131	0.693694	0.666667	0.759259	0.81579	0.243243	0.25	0.0921053
0.181818	0.657343	0.54717	0.717949	0.905325	0.424242	0.758242	0.585526	0.844828	0.162162	0.27907	0.698113
0.785714	0.52459	0.538462	0.612903	0.591549	0.680115	0.694534	0.755319	0.881356	0.233333	0.295455	0.816327
0.620192	0.627119	0.778761	0.788462	0.588571	0.651786	0.6	0.675676	0.781818	0.636364	0.235294	0.432432
0.808989	0.834646	0.6	0.651163	0.693141	0.611111	0.890909	0.641975	0.24359	0.692308	0.131387	0.482759
0.74	0.638889	0.117647	0.725806	0.563636	0.72067	0.175	0.893443	0.602941	0.644444	0.133333	0.195946
0.78125	0.237668	0.25	0.702703	0.673469	0.681416	0.57971	0.693548	0.68254	0.6	0.183673	0.222222
0.746835	0.651515	0.72619	0.69697	0.770732	0.609375	0.835165	0.761905	0.784314	0.142857	0.164557	0.340425
0.879464	0.719626	0.847826	0.657143	0.769231	0.734694	0.790123	0.684931	0.625	0.346154	0.62	0.254098
0.879747	0.776699	0.604167	0.655172	0.708333	0.738938	0.75	0.833333	0.786885	0.345454	0.181818	0.544118
0.836538	0.619048	0.5	0.75	0.705882	0.341463	0.869565	0.480769	0.772727	0.672131	0.192983	0.203252
0.809524	0.626667	0.732394	0.678161	0.791667	0.741007	0.676471	0.395349	0.752941	0.696629	0.207792	0.289855
0.516854	0.670886	0.243902	0.702381	0.650794	0.606557	0.766667	0.707692	0.802326	0.212766	0.268657	0.59447
0.877193	0.673077	0.513043	0.164179	0.0903226	0.735294	0.702128	0.866667	0.691177	0.189189	0.253333	0.210145
0.650943	0.637168	0.526316	0.862069	0.741935	0.548781	0.928571	0.8125	0.802469	0.219178	0.225	0.569893
0.712871	0.491803	0.707317	0.163355	0.716418	0.732877	0.181598	0.637681	0.822581	0.666667	0.842975	0.533181
0.604938	0.773585	0.708738	0.58	0.721311	0.545455	0.386282	0.857143	0.754839	0.506849	0.170213	0.690265
0.625806	0.192308	0.716667	0.741573	0.74717	0.737143	0.733333	0.653333	0.591837	0.659574	0.188235	0.257576
0.291262	0.6875	0.660131	0.322581	0.62	0.743363	0.288288	0.931034	0.595745	0.595238	0.74359	0.22807
0.15873	0.695312	0.746032	0.659091	0.724138	0.916667	0.647059	0.790909	0.697368	0.319149	0.617284	0.152542
0.218182	0.912698	0.183333	0.62069	0.677419	0.957747	0.678218	0.652632	0.6875	0.318182	0.57672	0.870558
0.594406	0.859259	0.837838	0.664286	0.635135	0.928571	0.571429	0.677966	0.672414	0.777778	0.22973	0.262295
0.59375	0.662162	0.814815	0.795181	0.643137	0.625	0.758389	0.52381	0.75	0.706522	0.307692	0.129496
0.636364	0.733333	0.72449	0.804878	0.714286	0.847826	0.318182	0.680851	0.782609	0.254902	0.238806	0.209726
0.638889	0.675214	0.6875	0.704545	0.239234	0.857143	0.197425	0.535714	0.840909	0.227545	0.188406	0.693182
0.755102	0.686275	0.637255	0.416667	0.693182	0.521739	0.213115	0.753846	0.727273	0.24	0.196078	0.125
0.6375	0.733333	0.814103	0.244444	0.647577	0.693548	0.769231	0.912281	0.753165	0.108108	0.245902	0.503546
0.614286	0.495049	0.493333	0.880597	0.638889	0.699248	0.670213	0.814286	0.784314	0.192983	0.197861	0.752577
0.677419	0.583333	0.628572	0.705882	0.723077	0.672566	0.833837	0.45	0.769231	0.607843	0.202571	0.171429
0.90411	0.710938	0.745098	0.693333	0.48	0.53271	0.77305	0.722222	0.682353	0.233333	0.12	0.594828
0.638298	0.637931	0.746032	0.736842	0.741177	0.914005	0.960526	0.692308	0.576271	0.113636	0.0941176	0.772727
0.654867	0.634921	0.730769	0.692308	0.632653	0.785714	0.619718	0.360656	0.222222	0.287671	0.128788	0.188776
0.761905	0.719512	0.619048	0.659091	0.176471	0.235577	0.5	0.597938	0.174603	0.275362	0.185864	0.297872
0.536	0.804348	0.647887	0.768116	0.56701	0.68421	0.775862	0.656805	0.322581	0.128	0.211268	0.218487
0.724638	0.645161	0.729412	0.846154	0.744361	0.73384	0.80663	0.395349	0.676191	0.459016	0.208333	0.384615
0.814286	0.567308	0.686956	0.65625	0.765625	0.572815	0.728972	0.714286	0.730769	0.849315	0.191011	0.7
0.636364	0.666667	0.637209	0.622951	0.721311	0.535211	0.903226	0.84058	0.761194	0.823129	0.148148	0.277273
0.674157	0.825397	0.904762	0.608696	0.72	0.717647	0.569444	0.555556	0.666667	0.745763	0.146617	0.633333
0.745098	0.718447	0.806452	0.528302	0.66	0.595238	0.644737	0.847222	0.637931	0.607143	0.150685	0.191176
0.55	0.528571	0.802198	0.538462	0.671233	0.51773	0.979592	0.75	0.727273	0.7	0.203252	0.26
0.673469	0.272727	0.74026	0.755102	0.346667	0.730061	0.961039	0.65	0.685484	0.1375	0.431818	0.210526
0.636364	0.37963	0.428135	0.714286	0.2	0.55814	0.736111	0.653846	0.712575	0.288809	0.242424	0.197115
0.652174	0.783133	0.644737	0.684931	0.185185	0.813187	0.8	0.555556	0.71875	0.365385	0.220588	0.956989
0.721311	0.62963	0.715596	0.726356	0.190476	0.745455	0.676829	0.875	0.204762	0.188679	0.229885	0.196172
0.834783	0.582734	0.691589	0.686747	0.151448	0.722581	0.65587	0.637584	0.202532	0.346939	0.140625	0.233766
0.714286	0.59375	0.647059	0.730769	0.113537	0.925	0.4375	0.776471	0.84375	0.709091	0.0983607	0.316667
0.702128	0.727273	0.609195	0.72449	0.517857	0.873418	0.637931	0.688034	0.618421	0.770833	0.147059	0.151899
0.577778	0.622449	0.0909091	0.734177	0.793103	0.777778	0.644737	0.772455	0.704082	0.694215	0.205882	0.252427
0.606299	0.592593	0.637097	0.648148	0.840426	0.615385	0.917808	0.455882	0.771653	0.695652	0.261539	0.172043
0.671642	0.59322	0.61413	0.77907	0.671875	0.874172	0.726027	0.52381	0.184438	0.210526	0.419355	0.193182
0.616279	0.811881	0.204142	0.360465	0.62212	0.79	0.793651	0.823529	0.734694	0.22807	0.267606	0.882883
0.648148	0.925532	0.888889	0.686192	0.865854	0.746479	0.68421	0.8	0.68254	0.227273	0.277778	0.629032
0.56338	0.565217	0.956656	0.595506	0.826087	0.766234	0.772109	0.507692	0.853333	0.622222	0.197917	0.676471
0.608108	0.7	0.666667	0.652174	0.630769	0.646766	0.742647	0.42029	0.75	0.218045	0.201439	0.27451
0.6875	0.907407	0.634146	0.901235	0.545455	0.682927	0.638889	0.693548	0.726027	0.188889	0.18	0.244755
0.610619	0.608696	0.761905	0.238095	0.581395	0.666667	0.755556	0.769841	0.780822	0.31579	0.266667	0.215385
0.478261	0.739496	0.54717	0.94697	0.200758	0.777778	0.849057	0.811225	0.212766	0.282353	0.22973	0.677419
0.257576	0.85	0.653846	0.602941	0.235294	0.673077	0.334783	0.782609	0.19802	0.205128	0.206897	0.23913
0.696078	0.214286	0.573034	0.83871	0.639344	0.375758	0.403727	0.782178	0.6625	0.208633	0.222222	0.924051
0.661157	0.669355	0.632184	0.693548	0.804348	0.710744	0.569444	0.766667	0.714286	0.12	0.25	0.181102
0.482456	0.661765	0.943662	0.644444	0.209459	0.673684	0.239437	0.672269	0.790698	0.28125	0.241935	0.885714
0.471429	0.320755	0.583178	0.769231	0.27551	0.541177	0.752688	0.57	0.947368	0.729167	0.242991	0.708333
0.4	0.625954	0.647059	0.568966	0.664835	0.666667	0.810811	0.716667	0.915254	0.275862	0.227273	0.688312
0.671429	0.714286	0.73	0.958333	0.752577	0.694737	0.483606	0.75	0.195556	0.320574	0.545455	0.280488
0.615894	0.719298	0.898089	0.843137	0.631579	0.533333	0.903509	0.705882	0.859649	0.324324	0.311594	0.727273
0.630435	0.390625	0.574074	0.489583	0.767442	0.800781	0.58	0.643357	0.239437	0.173077	0.103448	0.675676
0.68595	0.741935	0.584906	0.782609	0.890909	0.628049	0.682927	0.578947	0.682171	0.253677	0.245614	0.606061
0.648148	0.688172	0.618421	0.864865	0.946808	0.923077	0.530303	0.704225	0.878261	0.192771	0.180812	0.3125
0.641026	0.567164	0.522988	0.582222	0.12782	0.925532	0.621622	0.807018	0.652174	0.243243	0.174497	0.476191
0.218487	0.714286	0.96	0.625	0.578947	0.922705	0.827381	0.774775	0.966443	0.158621	0.265823	0.245763
0.630268	0.887641	0.847291	0.777778	0.709677	0.901639	0.532467	0.686869	0.924399	0.347826	0.255814	0.203488
0.476562	0.895833	0.790323	0.606936	0.648649	0.692308	0.537736	0.682927	0.773585	0.306931	0.272727	0.277457
0.553571	0.597826	0.955556	0.472603	0.719298	0.682692	0.714286	0.72	0.9	0.236364	0.253521	0.373206
0.725	0.784615	0.809836	0.696	0.691358	0.704918	0.744186	0.776471	0.655738	0.295181	0.2207	0.170732
0.666667	0.663636	0.74359	0.666667	0.73913	0.915709	0.708738	0.791667	0.344828	0.185185	0.221574	0.44898
0.616279	0.719807	0.722892	0.301205	0.708333	0.487179	0.466165	0.683333	0.474747	0.2	0.297872	0.722222
0.622807	0.578947	0.616279	0.714286	0.652174	0.735632	0.900901	0.696429	0.787879	0.407407	0.3	0.539419
0.867925	0.720339	0.803279	0.601695	0.622641	0.648649	0.879121	0.585366	0.712121	0.170732	0.196581	0.278106
0.673469	0.7	0.626506	0.6875	0.697115	0.675	0.883333	0.614035	0.6875	0.258621	0.213415	0.171233
0.637363	0.753086	0.615385	0.557377	0.606452	0.616541	0.441559	0.611111	0.740385	0.203704	0.225564	0.160714
0.566038	0.557143	0.627219	0.688312	0.587678	0.711111	0.790123	0.688525	0.738636	0.235294	0.348485	0.164179
0.661765	0.767857	0.676471	0.675325	0.185714	0.530259	0.933333	0.663636	0.75	0.168675	0.418398	0.158537
0.648936	0.438597	0.663866	0.491228	0.392857	0.634146	0.238461	0.770492	0.688525	0.193548	0.283784	0.5
0.474026	0.608491	0.343629	0.653846	0.823529	0.777778	0.647059	0.771429	0.764706	0.535211	0.283333	0.196429
0.643678	0.640845	0.643357	0.675676	0.567901	0.942688	0.666667	0.714286	0.78125	0.752941	0.297872	0.238095
0.556338	0.721649	0.714286	0.683333	0.62963	0.251337	0.675355	0.874016	0.681034	0.197183	0.714286	0.222222
0.820312	0.819149	0.662069	0.690476	0.782178	0.680851	0.713675	0.844828	0.786885	0.207317	0.205357	0.757143
0.636364	0.716981	0.641509	0.790476	0.777778	0.4	0.617188	0.761905	0.702128	0.110236	0.171875	0.267904
0.588785	0.71875	0.33871	0.839506	0.6875	0.365854	0.476191	0.628205	0.760417	0.75	0.270588	0.210332
0.636364	0.509434	0.857143	0.844828	0.2	0.748092	0.584746	0.532467	0.693548	0.759259	0.142857	0.188679
0.421053	0.48503	0.44898	0.550725	0.668675	0.711538	0.144231	0.678899	0.751634	0.0597015	0.158879	0.188679
0.786885	0.538462	0.513699	0.57377	0.804598	0.91875	0.704762	0.832117	0.712644	0.24	0.610169	0.239726
0.657534	0.643836	0.75	0.729167	0.887097	0.861111	0.592689	0.758065	0.767857	0.596154	0.24	0.218447
0.597938	0.649447	0.589286	0.957447	0.689655	0.853801	0.796296	0.64045	0.744681	0.633803	0.171429	0.134454
0.661539	0.848485	0.631579	0.560976	0.878378	0.619048	0.866667	0.646154	0.697368	0.263158	0.175141	0.230769
0.766667	0.54717	0.51049	0.918182	0.794521	0.679834	0.802817	0.68	0.74	0.21978	0.333333	0.272727
0.565217	0.59434	0.575	0.777778	0.678322	0.555556	0.6	0.576923	0.757576	0.133333	0.0606061	0.279793
0.557377	0.835165	0.644269	0.603175	0.753425	0.568182	0.617647	0.5	0.771084	0.640625	0.308823	0.564516
0.564885	0.659794	0.675439	0.671533	0.601852	0.653722	0.52381	0.730159	0.905172	0.129412	0.170455	0.270833
0.55303	0.597222	0.736842	0.344828	0.702128	0.60177	0.259804	0.984615	0.725806	0.603604	0.292683	0.380952
0.769231	0.673469	0.581395	0.792453	0.721311	0.702703	0.149425	0.936842	0.788462	0.247863	0.173184	0.166667
0.64557	0.758842	0.647059	0.741935	0.957346	0.234043	0.731707	0.56962	0.730159	0.421053	0.163044	0.222222
0.75	0.711538	0.688525	0.816901	0.681818	0.27027	0.5875	0.559322	0.8	0.655556	0.159236	0.244604
0.618644	0.803798	0.638298	0.525253	0.75	0.915493	0.84153	0.704434	1	0.596154	0.249201	0.213675
0.678899	0.767857	0.425287	0.709677	0.6	0.618557	0.759825	0.645833	0.466667	0.775862	0.122642	0.194969
0.627907	0.642857	0.691177	0.637363	0.844961	0.717172	0.702341	0.642857	0.70297	0.731707	0.125	0.198718
0.625	0.74	0.708861	0.186813	0.411765	0.914791	0.68	0.648	0.726027	0.666667	0.146809	0.297872
0.586538	0.607843	0.608974	0.46729	0.75	0.813084	0.857143	0.783333	0.56579	0.508197	0.238806	0.254386
0.19697	0.685714	0.578947	0.564516	0.716867	0.740506	0.668965	0.513158	0.798701	0.130435	0.269565	0.221053
0.743119	0.542056	0.55618	0.52381	0.666667	0.222222	0.684783	0.62069	0.745283	0.124031	0.240741	0.403101
0.630435	0.716667	0.595041	0.626984	0.491525	0.743316	0.643564	0.271845	0.828125	0.698113	0.219355	0.526316
0.627119	0.734513	0.75	0.597015	0.642857	0.43421	0.715976	0.782609	0.565217	0.217949	0.117021	0.220339
0.775	0.2	0.767857	0.835821	0.280992	0.322034	0.597403	0.67033	0.852941	0.17094	0.183333	0.324561
0.642857	0.53913	0.778626	0.836066	0.716667	0.5	0.542857	0.628572	0.847561	0.25641	0.116279	0.603774
0.683333	0.508197	0.704918	0.372093	0.641026	0.53012	0.710526	0.625	0.622222	0.171717	0.242718	0.167832
0.693878	0.714286	0.643678	0.555556	0.139535	0.646258	0.686275	0.454545	0.661017	0.211712	0.216931	0.2
0.772059	0.747664	0.673077	0.625	0.169643	0.561644	0.9375	0.769911	0.74	0.181818	0.190476	0.204301
0.814815	0.730435	0.450549	0.666667	0.695652	0.581818	0.154583	0.666667	0.704545	0.253333	0.708333	0.147059
0.569444	0.741379	0.703704	0.728625	0.885417	0.534654	0.19079	0.722222	0.72549	0.264706	0.213415	0.307692
0.737705	0.54717	0.81579	0.507692	0.733333	0.678756	0.782609	0.615385	0.628572	0.285714	0.133838	0.702875
0.5	0.657534	0.732394	0.535714	0.644444	0.652807	0.633803	0.621053	0.869565	0.264706	0.176923	0.625899
0.654545	0.655172	0.685484	0.52459	0.703704	0.953488	0.533898	0.585366	0.309859	0.179104	0.563218	0.194657
0.871795	0.696202	0.706897	0.764706	0.975309	0.783333	0.75641	0.5	0.8125	0.211268	0.240224	0.212219
0.804878	0.695238	0.608	0.66	0.688312	0.721804	0.68932	0.864865	0.760684	0.2	0.172414	0.533333
0.390625	0.552083	0.844444	0.814815	0.855556	0.663044	0.163728	0.681319	0.719626	0.178571	0.222222	0.2375
0.802632	0.589041	0.184615	0.82	0.973684	0.708609	0.676923	0.586956	0.559322	0.170732	0.182609	0.183333
0.741667	0.589744	0.605263	0.3125	0.744361	0.68254	0.233696	0.589744	0.263158	0.609375	0.321429	0.271186
0.482143	0.71223	0.771429	0.794872	0.529915	0.524064	0.873418	0.545455	0.890244	0.552083	0.283871	0.172727
0.31579	0.814569	0.139785	0.678571	0.596154	0.694215	0.211765	0.662162	0.833333	0.690909	0.597222	0.130631
0.279412	0.4125	0.827957	0.740741	0.674419	0.653595	0.833333	0.767857	0.636364	0.690909	0.15	0.131313
0.643312	0.671642	0.54386	0.463415	0.755556	0.724138	0.880952	0.698413	0.819048	0.325581	0.5	0.130952
0.7	0.716981	0.796117	0.666667	0.677966	0.812121	0.494624	0.737374	0.62	0.277778	0.225352	0.0646552
0.716981	0.436364	0.852459	0.647541	0.77551	0.73817	0.226891	0.662791	0.772727	0.226804	0.147436	0.242424
0.596899	0.625	0.542373	0.230769	0.588235	0.657534	0.586956	0.636364	0.731482	0.350427	0.546875	0.657143
0.824176	0.633027	0.824817	0.769841	0.589744	0.75	0.591837	0.733333	0.709677	0.256757	0.220779	0.727273
0.792614	0.548781	0.725806	0.724138	0.793814	0.653465	0.706349	0.716981	0.688889	0.264706	0.172727	0.19685
0.657143	0.586207	0.772727	0.731093	0.853659	0.75	0.704082	0.596491	0.693431	0.158333	0.204545	0.198198
0.602564	0.70297	0.706667	0.276923	0.766667	0.774436	0.0683761	0.470588	0.644231	0.206897	0.286957	0.88
0.586207	0.716216	0.80597	0.711538	0.806452	0.463415	0.901163	0.730769	0.740385	0.266667	0.26	0.205882
0.618474	0.666667	0.738372	0.694805	0.826087	0.730435	0.948529	0.262136	0.697436	0.473684	0.15942	0.235294
0.683544	0.596491	0.622449	0.741935	0.682927	0.669767	0.9	0.819277	0.131387	0.272727	0.134831	0.230769
0.5	0.78	0.644444	0.72093	0.75	0.731482	0.711864	0.722222	0.265487	0.179104	0.171429	0.538462
0.695035	0.484849	0.631387	0.865672	0.739837	0.674074	0.620253	0.619048	0.193182	0.234375	0.169231	0.260116
0.660194	0.432748	0.554348	0.31579	0.71875	0.716418	0.287129	0.680851	0.255556	0.192771	0.2	0.119565
0.597938	0.726496	0.661539	0.646341	0.326531	0.722222	0.659091	0.468085	0.179283	0.203704	0.142857	0.16129
0.510204	0.639535	0.466667	0.0869565	0.256798	0.741463	0.133621	0.813559	0.220472	0.236842	0.166667	0.191919
0.638889	0.772727	0.1375	0.791209	0.219178	0.721311	0.605839	0.782609	0.472222	0.880597	0.225	0.158537
0.692308	0.752809	0.555556	0.208955	0.230216	0.692857	0.352273	0.848485	0.261539	0.676923	0.774648	0.161765
0.671875	0.578125	0.539683	0.8	0.156425	0.596939	0.73913	0.747368	0.656566	0.796296	0.269939	0.244898
0.596154	0.710784	0.79661	0.437018	0.155172	0.821429	0.741935	0.642857	0.825688	0.794118	0.210526	0.669355
0.666667	0.603306	0.603774	0.689189	0.200311	0.451143	0.545455	0.831169	0.153846	0.289157	0.142433	0.6
0.604317	0.605263	0.487685	0.666667	0.820988	0.752688	0.626263	0.794872	0.664384	0.542857	0.119369	0.565217
0.766234	0.621212	0.55102	0.644444	0.826923	0.114035	0.720833	0.65	0.74026	0.211765	0.226519	0.588235
0.802469	0.671053	0.868852	0.704545	0.651786	0.850746	0.806452	0.702703	0.969231	0.65625	0.105769	0.645161
0.594595	0.790323	0.608108	0.442308	0.709677	0.732441	0.238095	0.68	0.896104	0.294118	0.168831	0.112676
0.654762	0.730769	0.659341	0.767857	0.731707	0.961832	0.815217	0.616667	0.805263	0.3125	0.137931	0.11413
0.615385	0.726708	0.741379	0.677419	0.539683	0.52	0.559006	0.473684	0.194175	0.298507	0.123711	0.151515
0.408451	0.797101	0.666667	0.693548	0.614943	0.811594	0.701219	0.776923	0.785047	0.223404	0.149758	0.218487
0.607143	0.623188	0.672131	0.742424	0.265487	0.705882	0.721311	0.533333	0.694915	0.135593	0.148148	0.0384615
0.67033	0.633333	0.655172	0.622222	0.709091	0.825397	0.736842	0.328125	0.714286	0.112676	0.683168	0.216912
0.685185	0.72549	0.761905	0.596491	0.786667	0.892308	0.262821	0.721311	0.869565	0.216667	0.297872	0.252632
0.594595	0.59375	0.774194	0.325	0.695402	0.288618	0.215385	0.694915	0.730769	0.227273	0.235714	0.211429
0.583333	0.622641	0.789916	0.626263	0.75	0.191011	0.204959	0.627907	0.763636	0.237624	0.240741	0.157895
0.782609	0.65625	0.57971	0.770701	0.730887	0.673684	0.209302	0.857143	0.741935	0.240385	0.173333	0.254717
0.565217	0.619718	0.587302	0.761905	0.425287	0.668293	0.920792	0.787879	0.797101	0.282609	0.265625	0.54
0.6	0.689655	0.92	0.730769	0.607407	0.758065	0.224344	0.488889	0.838461	0.315068	0.257143	0.196078
0.755365	0.535714	0.791667	0.75	0.526316	0.734849	0.164118	0.660377	0.833333	0.288461	0.276276	0.292135
0.771605	0.607843	0.663934	0.742857	0.764331	0.299065	0.938775	0.722772	0.694915	0.322581	0.261006	0.226744
0.640351	0.59854	0.540984	0.588785	0.672932	0.290909	0.693548	0.703125	0.709091	0.285714	0.259259	0.146667
0.681818	0.858696	0.661539	0.761194	0.222222	0.466667	0.889789	0.745763	0.807018	0.211538	0.227586	0.581818
0.517241	0.745763	0.686275	0.789916	0.19802	0.640625	0.745902	0.813333	0.725	0.736842	0.56962	0.298701
0.659574	0.72	0.559524	0.291228	0.677686	0.559441	0.514706	0.462963	0.704082	0.2	0.444805	0.352941
0.703125	0.671875	0.677419	0.650602	0.604167	0.555556	0.707692	0.373913	0.766667	0.220588	0.394737	0.133333
0.6375	0.629032	0.159363	0.586538	0.790698	0.333333	0.52439	0.54054	0.698113	0.216418	0.37037	0.619718
0.725806	0.428571	0.413223	0.856164	0.189655	0.647887	0.805195	0.552083	0.692308	0.222222	0.358209	0.235849
0.771429	0.796296	0.623762	0.511111	0.668712	0.915254	0.642857	0.670498	0.869565	0.189474	0.278689	0.2125
0.666667	0.891892	0.68	0.514377	0.871795	0.742857	0.530612	0.729452	0.659091	0.36	0.395349	0.636364
0.60396	0.879479	0.677291	0.609756	0.908257	0.696202	0.353414	0.638686	0.754491	0.144737	0.242105	0.6609
0.76	0.560811	0.821429	0.61	0.745283	0.196078	0.943878	0.309735	0.770833	0.686567	0.181208	0.285714
0.885246	0.666667	0.678571	0.731707	0.919355	0.632353	0.592593	0.57265	0.663366	0.2	0.235294	0.807692
0.819277	0.658228	0.675	0.673835	0.847222	0.297521	0.171053	0.518518	0.247664	0.223404	0.31746	0.208955
0.65	0.509346	0.0987654	0.573585	0.6875	0.229508	0.541667	0.630952	0.149254	0.169811	0.185185	0.813725
0.878049	0.56701	0.687898	0.573964	0.701149	0.581967	0.671875	0.540984	0.735751	0.163265	0.945946	0.666667
0.216216	0.609375	0.875	0.730769	0.661972	0.77027	0.64	0.4375	0.84	0.203947	0.137363	0.659794
0.682927	0.761062	0.633803	0.257143	0.657407	0.75	0.175439	0.679012	0.16129	0.735849	0.142857	0.335821
0.20339	0.638298	0.72619	0.629213	0.634146	0.619835	0.162996	0.743243	0.274194	0.25641	0.25256	0.282051
0.550725	0.617647	0.761905	0.683333	0.875	0.721894	0.803922	0.705882	0.554546	0.644444	0.611111	0.682243
0.525424	0.526316	0.43662	0.817073	0.909266	0.659509	0.78	0.714286	0.653846	0.669811	0.292308	0.65
0.75	0.709924	0.557895	0.22069	0.681818	0.580645	0.875	0.721519	0.6875	0.173077	0.19697	0.24165
0.71875	0.172727	0.5	0.292994	0.731707	0.957143	0.81579	0.769231	0.703125	0.174419	0.283019	0.176471
0.44186	0.634615	0.726562	0.150838	0.375	0.782258	0.505376	0.915254	0.70339	0.264706	0.236111	0.608108
0.625	0.772727	0.656716	0.520408	0.666667	0.9375	0.375	0.736842	0.69	0.208333	0.2	0.109091
0.598361	0.767857	0.761905	0.421053	0.673913	0.482143	0.780488	0.741379	0.777778	0.114943	0.736111	0.164384
0.589041	0.255319	0.622222	0.429752	0.166667	0.240157	0.619048	0.757143	0.177215	0.21875	0.233766	0.259259
0.866667	0.353535	0.820896	0.482353	0.73	0.516129	0.766667	0.364486	0.716418	0.191327	0.183333	0.34058
0.826087	0.696429	0.685714	0.6	0.186813	0.486486	0.583333	0.589474	0.574468	0.21519	0.181159	0.338028
0.608247	0.755906	0.623288	0.666667	0.186	0.723404	0.546099	0.743421	0.765957	0.140496	0.560345	0.790698
0.582781	0.565217	0.704545	0.720588	0.731884	0.698795	0.808219	0.478261	0.811024	0.274194	0.124138	0.405099
0.714286	0.77193	0.840909	0.651163	0.509804	0.509615	0.849462	0.76	0.803922	0.192308	0.206128	0.287975
0.707182	0.950617	0.816327	0.691667	0.659341	0.736842	0.248175	0.809524	0.258064	0.222222	0.704402	0.4
0.666667	0.60274	0.773504	0.663462	0.631579	0.931507	0.413044	0.534483	0.875	0.210526	0.692308	0.194805
0.520661	0.678571	0.815287	0.5	0.744186	0.694915	0.558642	0.820513	0.746988	0.153285	0.21875	0.261905
0.6875	0.540984	0.65	0.599315	0.724138	0.536458	0.55814	0.732026	0.896552	0.08	0.894737	0.15942
0.759615	0.45	0.755556	0.608696	0.771277	0.829114	0.666667	0.620253	0.59375	0.216667	0.833333	0.183486
0.329787	0.596491	0.545455	0.552	0.748148	0.657505	0.616438	0.5	0.792453	0.229167	0.875576	0.333333
0.730159	0.68421	0.507463	0.627451	0.593496	0.646154	0.521127	0.694915	0.136752	0.262295	0.227273	0.16129
0.5625	0.732673	0.54054	0.513889	0.65	0.645161	0.734694	0.758389	0.784091	0.384615	0.831461	0.658163
0.745455	0.761194	0.957447	0.46	0.678038	0.66129	0.597938	0.620253	0.603774	0.265306	0.332258	0.857143
0.780488	0.430556	0.867925	0.860927	0.877778	0.75	0.640777	0.783217	0.773585	0.631579	0.865854	0.195833
0.666667	0.566667	0.659091	0.783333	0.731343	0.689655	0.765217	0.567073	0.692308	0.339286	0.15	0.221429
0.790323	0.683168	0.615385	0.676471	0.553191	0.735294	0.59292	0.54386	0.763636	0.24031	0.291045	0.0943396
0.891089	0.597222	0.469697	0.647059	0.747475	0.407767	0.560606	0.544304	0.847458	0.580645	0.144927	0.529412
0.672727	0.670391	0.621118	0.777778	0.375758	0.572917	0.758065	0.567901	0.59375	0.27027	0.278351	0.212963
0.732394	0.608392	0.441177	0.559322	0.757143	0.810526	0.697674	0.833333	0.77551	0.165138	0.534247	0.744186
0.712329	0.741177	0.502618	0.607143	0.642857	0.479167	0.745665	0.716418	0.726316	0.564103	0.159763	0.759259
0.730435	0.765217	0.760563	0.580645	0.516667	0.46875	0.777174	0.79562	0.865979	0.672269	0.606452	0.306667
0.789474	0.75641	0.642857	0.521127	0.494737	0.580087	0.775641	0.7	0.735849	0.164179	0.212121	0.209677
0.927273	0.6	0.75	0.824176	0.657143	0.389474	0.544118	0.74	0.574074	0.198718	0.115385	0.142857
0.37037	0.337349	0.818182	0.688679	0.671429	0.625592	0.641892	0.722222	0.687075	0.228571	0.116009	0.194268
0.635135	0.59375	0.6875	0.697674	0.692982	0.592593	0.594595	0.659574	0.75	0.241667	0.12426	0.239394
0.283951	0.58427	0.55102	0.728571	0.819672	0.468254	0.633333	0.735849	0.716814	0.614035	0.128358	0.181818
0.1625	0.7	0.619048	0.675532	0.790698	0.4375	0.87332	0.584615	0.741379	0.566265	0.753521	0.303279
0.70068	0.635417	0.75	0.542553	0.695122	0.324675	0.853147	0.80303	0.813559	0.0991735	0.1	0.259259
0.577465	0.6	0.57971	0.634921	0.708571	0.646154	0.530249	0.218182	0.945736	0.164179	0.764706	0.234375
0.630769	0.732394	0.551724	0.729412	0.673077	0.55814	0.291667	0.181818	0.282722	0.207547	0.745098	0.188841
0.421488	0.631579	0.583333	0.351429	0.614379	0.147059	0.375494	0.234043	0.681818	0.303371	0.2625	0.586207
0.510417	0.756757	0.681818	0.803324	0.723809	0.666667	0.75	0.779221	0.742857	0.142857	0.2	0.188641
0.707317	0.722222	0.246429	0.598291	0.28866	0.416667	0.587302	0.699346	0.576923	0.164557	0.451923	0.740458
0.732026	0.707692	0.510417	0.709402	0.6875	0.186667	0.5	0.638554	0.821782	0.107143	0.404412	0.216981
0.789954	0.584615	0.703704	0.762712	0.660377	0.603448	0.635922	0.804348	0.644444	0.223301	0.232143	0.780488
0.757576	0.546667	0.534091	0.614035	0.728972	0.462687	0.634146	0.850877	0.809524	0.172414	0.261539	0.704348
0.634615	0.576531	0.694118	0.775	0.708955	0.719665	0.723333	0.66	0.857143	0.666667	0.702128	0.681159
0.758065	0.763889	0.666667	0.739558	0.666667	0.818182	0.585106	0.741177	0.760684	0.222222	0.713376	0.255172
0.755814	0.761062	0.432836	0.675	0.733668	0.722772	0.557692	0.846154	0.75	0.378788	0.193799	0.193878
0.683544	0.5625	0.78481	0.652174	0.852713	0.70297	0.941176	0.5125	0.745098	0.72973	0.236364	0.623377
0.584906	0.462366	0.874016	0.689441	0.738462	0.696429	0.716981	0.371134	0.666667	0.160919	0.273292	0.234043
0.879518	0.717647	0.617647	0.666667	0.761905	0.68421	0.767857	0.411765	0.733333	0.217391	0.235294	0.18408
0.689189	0.391892	0.631579	0.440945	0.636792	0.652893	0.208333	0.368421	0.648148	0.148936	0.170732	0.110429
0.784483	0.556886	0.72807	0.7	0.8125	0.639535	0.130435	0.792453	0.708333	0.208333	0.177778	0.145299
0.825	0.714286	0.6	0.839286	0.71223	0.871795	0.234783	0.842105	0.764706	0.166667	0.123077	0.117647
0.683398	0.725	0.638554	0.752577	0.533333	0.692308	0.590116	0.666667	0.68932	0.145454	0.487805	0.163265
0.683333	0.704545	0.452632	0.369565	0.616541	0.78	0.550459	0.736	0.676471	0.184783	0.42953	0.109756
0.574713	0.505618	0.431373	0.423077	0.559603	0.639785	0.614458	0.62201	0.7	0.15942	0.229508	0.62987
0.547297	0.160919	0.683333	0.746479	0.723982	0.565217	0.523077	0.209677	0.717742	0.32	0.242424	0.137143
0.510204	0.731844	0.6875	0.615385	0.672414	0.724138	0.75	0.147059	0.714286	0.208696	0.324324	0.25
0.706897	0.605769	0.466667	0.664596	0.693878	0.711111	0.657534	0.222222	0.75	0.253333	0.243698	0.228571
0.716981	0.666667	0.7	0.71875	0.56044	0.629213	0.230769	0.147982	0.648148	0.224299	0.208333	0.268657
0.705882	0.695876	0.726316	0.303571	0.636364	0.645161	0.861538	0.68254	0.724638	0.642857	0.772152	0.271429
0.603175	0.70339	0.557143	0.764706	0.0689655	0.651163	0.855	0.771084	0.552239	0.691729	0.164557	0.192308
0.534247	0.587413	0.574074	0.666667	0.692623	0.633803	0.785714	0.893939	0.733333	0.547739	0.143443	0.205357
0.666667	0.558011	0.816456	0.357143	0.842975	0.848341	0.862903	0.917647	0.714286	0.810457	0.702128	0.575758
0.82659	0.527778	0.545455	0.731707	0.8	0.2	0.67474	0.971831	0.639535	0.720588	0.683333	0.245517
0.8	0.614286	0.661202	0.764706	0.708108	0.127273	0.617977	0.611765	0.8	0.773913	0.710526	0.77381
0.569444	0.205128	0.822222	0.857143	0.80826	0.218935	0.310345	0.789474	0.735849	0.257143	0.660377	0.194552
0.515625	0.162162	0.737705	0.73913	0.539216	0.206897	0.54054	0.95	0.61215	0.169399	0.711111	0.227273
0.290909	0.679245	0.611111	0.440559	0.656566	0.08	0.515151	0.746753	0.785714	0.267241	0.0971429	0.146154
0.571429	0.776163	0.678571	0.459016	0.595745	0.907407	0.671642	0.625	0.714286	0.701923	0.60101	0.164179
0.610063	0.785714	0.775	0.704225	0.640625	0.480519	0.680435	0.608696	0.797619	0.73913	0.813953	0.169231
0.766234	0.907285	0.805556	0.826087	0.4	0.763636	0.666667	0.675325	0.648649	0.211538	0.18018	0.60274
0.788321	0.368715	0.255814	0.702128	0.72	0.6875	0.555556	0.836735	0.766871	0.320513	0.308823	0.581081
0.462963	0.750988	0.454545	0.577778	0.525424	0.683036	0.857143	0.301887	0.75	0.28	0.218182	0.265306
0.741379	0.745763	0.594286	0.486667	0.693333	0.694444	0.190476	0.660714	0.673913	0.206612	0.271739	0.136986
0.695652	0.601942	0.732143	0.777778	0.682927	0.674419	0.861953	0.834783	0.758823	0.704545	0.189189	0.196429
0.639344	0.604938	0.634146	0.781818	0.821429	0.731707	0.83	0.757143	0.72093	0.656716	0.169312	0.184615
0.75188	0.612903	0.530612	0.597865	0.680556	0.504202	0.824	0.589286	0.743802	0.170732	0.2	0.723684
0.938272	0.59322	0.818182	0.711538	0.946309	0.663677	0.650307	0.811765	0.660377	0.189024	0.237354	0.176656
0.906977	0.836066	0.971831	0.527778	0.638889	0.771429	0.509901	0.744681	0.685185	0.271429	0.927083	0.269565
0.531915	0.759494	1	0.747368	0.711111	0.79845	0.774194	0.654545	0.777778	0.2	0.885827	0.204545
0.6	0.919355	0.661539	0.704225	0.724638	0.894231	0.821192	0.737589	0.754717	0.280992	0.272727	0.191489
0.424242	0.644737	0.547619	0.62	0.669565	0.967391	0.606557	0.632184	0.582418	0.197674	0.232877	0.108108
0.666667	0.567376	0.728155	0.65	0.505263	0.841667	0.425532	0.782051	0.676056	0.22449	0.326531	0.163462
0.579618	0.624204	0.842912	0.635294	0.791667	0.72441	0.8	0.818182	0.533333	0.207317	0.240741	0.797386
0.421875	0.77305	0.552083	0.69697	0.911111	0.694444	0.843137	0.832061	0.737705	0.209302	0.725664	0.238095
0.792208	0.753943	0.201754	0.724138	0.888889	0.894737	0.741573	0.476821	0.689922	0.356164	0.393548	0.321429
0.634921	0.392857	0.653543	0.636364	0.555556	0.826087	0.643678	0.731183	0.787234	0.220472	0.188742	0.166667
0.453659	0.537037	0.312292	0.794118	0.712644	0.595506	0.626263	0.733333	0.978814	0.244898	0.0989011	0.239796
0.7	0.68421	0.548193	0.825095	0.652174	0.479675	0.790123	0.666667	0.877193	0.195402	0.190662	0.293333
0.704545	0.592593	0.798658	0.631902	0.260274	0.75	0.901408	0.722892	0.774194	0.105263	0.147368	0.277457
0.442748	0.825	0.669492	0.716495	0.804878	0.536585	0.875	0.703704	0.761905	0.304348	0.151163	0.212766
0.464912	0.640625	0.784314	0.542274	0.652482	0.804878	0.225806	0.792453	0.709677	0.297872	0.149351	0.297619
0.483146	0.701754	0.603448	0.645833	0.574074	0.683673	0.804878	0.786885	0.711538	0.238095	0.117021	0.183099
0.738095	0.38	0.573248	0.744186	0.742424	0.666667	0.826087	0.783333	0.533333	0.580645	0.15	0.221311
0.60241	0.68125	0.476923	0.67268	0.527778	0.633188	0.142857	0.660377	0.767123	0.184397	0.288889	0.18593
0.847826	0.728395	0.682927	0.733333	0.654135	0.546512	0.725389	0.733333	0.931818	0.0769231	0.25	0.176
0.635514	0.674157	0.511811	0.85	0.666667	0.350515	0.676892	0.421875	0.714286	0.625	0.192308	0.155039
0.698113	0.653333	0.536585	0.797297	0.647541	0.600502	0.643564	0.714286	0.852273	0.673684	0.55	0.152
0.6	0.650943	0.564103	0.692308	0.717949	0.571429	0.170404	0.725	0.825397	0.787234	0.101562	0.180556
0.632653	0.729412	0.491525	0.730769	0.509346	0.541177	0.862069	0.708333	0.595238	0.175	0.208122	0.681159
0.681319	0.591716	0.797414	0.803571	0.728814	0.554217	0.916667	0.852174	0.5625	0.220126	0.546875	0.28
0.251748	0.739583	0.651163	0.433333	0.696202	0.602151	0.96	0.685185	0.8	0.255319	0.183908	0.235426
0.716535	0.765432	0.446602	0.207792	0.742268	0.730769	0.81579	0.72449	0.7375	0.129032	0.652695	0.230337
0.597938	0.704981	0.533333	0.808219	0.396226	0.6	0.826087	0.819672	0.71875	0.777778	0.285714	0.268293
0.472222	0.723684	0.672727	0.547945	0.492308	0.530973	0.75	0.196203	0.81875	0.844828	0.215909	0.15
0.534091	0.35	0.745763	0.6	0.263889	0.5875	0.424051	0.188525	0.732143	0.6	0.269231	0.174918
0.657534	0.776119	0.860656	0.642276	0.543478	0.644068	0.767442	0.6875	0.673469	0.172285	0.728814	0.660714
0.642857	0.678571	0.580247	0.675676	0.666667	0.612476	0.685714	0.833333	0.765517	0.0217391	0.190083	0.25
0.722222	0.65	0.65625	0.724138	0.695652	0.663082	0.153846	0.673913	0.711111	0.227273	0.229592	0.277778
0.561403	0.666667	0.306123	0.690909	0.734177	0.428571	0.159091	0.678571	0.761905	0.166667	0.253333	0.222222
0.488722	0.714286	0.887931	0.704082	0.578947	0.710145	0.126761	0.722772	0.790698	0.5625	0.126812	0.185841
0.682051	0.570175	0.380597	0.655738	0.533333	0.741722	0.564171	0.777778	0.764706	0.339623	0.632258	0.183168
0.653846	0.7625	0.264151	0.683544	0.793427	0.698413	0.6	0.733333	0.831169	0.130435	0.729412	0.268293
0.606557	0.702381	0.492063	0.791209	0.77931	0.936508	0.64497	0.716667	0.728571	0.682692	0.808333	0.163462
0.653465	0.623377	0.730769	0.520833	0.735849	0.885714	0.657778	0.7	0.615385	0.628866	0.61086	0.157143
0.654867	0.666667	0.455446	0.775	0.720306	0.956971	0.728	0.544555	0.854167	0.256757	0.733871	0.325
0.702128	0.609756	0.65	0.572727	0.677419	0.844961	0.931624	0.821053	0.673469	0.243902	0.232877	0.28
0.846154	0.622641	0.953125	0.666667	0.798165	0.839081	0.563636	0.733333	0.836957	0.203125	0.123288	0.2
0.676768	0.376344	0.676768	0.781818	0.564706	0.735786	0.712644	0.844444	0.56962	0.208955	0.13924	0.285714
0.553476	0.464286	0.624096	0.625	0.656566	0.363636	0.908257	0.75	0.690476	0.71875	0.314286	0.179487
0.464789	0.701613	0.6	0.698113	0.525	0.844444	0.772727	0.74359	0.77193	0.353658	0.246575	0.236842
0.612245	0.598802	0.695652	0.711111	0.559322	0.717391	0.707692	0.7	0.886598	0.202703	0.31579	0.302326
0.536364	0.189427	0.666667	0.6	0.516129	0.698113	0.740741	0.631579	0.788462	0.227273	0.863309	0.230769
0.578261	0.616822	0.584475	0.868421	0.5	0.918919	0.32	0.666667	0.260417	0.204724	0.8	0.140187
0.694737	0.641379	0.697842	0.14	0.66	0.827586	0.722222	0.636364	0.790323	0.208955	0.530488	0.252747
0.555556	0.72093	0.52459	0.488095	0.681435	0.672222	0.617647	0.783784	0.819444	0.0921053	0.225806	0.220339
0.737864	0.601852	0.510204	0.737374	0.813953	0.626866	0.536585	0.690141	0.675676	0.322034	0.168142	0.251908
0.604396	0.597222	0.64	0.56	0.882653	0.685567	0.696296	0.790698	0.75	0.171717	0.186813	0.289474
0.616667	0.954023	0.671875	0.313953	0.775641	0.408451	0.675325	0.727273	0.869919	0.151515	0.526882	0.140187
0.68125	0.56579	0.642857	0.515	0.836066	0.6625	0.634615	0.769231	0.733696	0.211268	0.422222	0.232558
0.578512	0.578947	0.721311	0.691589	0.755102	0.516556	0.666667	0.772727	0.603774	0.163121	0.140741	0.247934
0.784091	0.567568	0.742857	0.73913	0.862069	0.559322	0.696629	0.692308	0.739623	0.535714	0.206767	0.22449
0.647059	0.586956	0.675	0.529586	0.574713	0.189873	0.921875	0.630137	0.621212	0.714286	0.15	0.686275
0.659574	0.880597	1	0.337662	0.511111	0.717391	0.695652	0.657895	0.813559	0.578947	0.185185	0.258064
0.68	0.640187	0.619048	0.646154	0.810127	0.578947	0.75	0.615385	0.724638	0.553571	0.27027	0.153153
0.672414	0.958333	0.594203	0.209302	0.841121	0.496732	0.85641	0.422222	0.739726	0.652174	0.27645	0.136585
0.849206	0.702703	0.646667	0.565217	0.810345	0.556701	0.787879	0.686747	0.595745	0.674419	0.202454	0.142857
0.656934	0.723077	0.521739	0.625	0.597561	0.222222	0.407563	0.7125	0.545455	0.210526	0.198413	0.630952
0.438849	0.452381	0.76	0.565517	0.618182	0.544444	0.641791	0.607143	0.766871	0.607477	0.164384	0.311475
0.677507	0.581081	0.586956	0.746667	0.807692	0.483146	0.6	0.833333	0.152778	0.148936	0.673469	0.22449
0.258823	0.571429	0.673469	0.696429	0.702326	0.681818	0.744186	0.808219	0.307692	0.27451	0.145161	0.135417
0.174419	0.633663	0.596154	0.571429	0.838384	0.777778	0.598291	0.779661	0.685185	0.283333	0.252874	0.197183
0.59322	0.574713	0.644928	0.255814	0.943662	0.745763	0.817308	0.797468	0.760417	0.386861	0.168539	0.214765
0.561403	0.730539	0.577869	0.6875	0.795031	0.711111	0.711111	0.583333	0.68421	0.154639	0.251852	0.322785
0.758621	0.848214	0.716535	0.783505	0.815126	0.378378	0.897196	0.707692	0.646258	0.19802	0.208955	0.225806
0.9	0.796875	0.833333	0.576923	0.807692	0.716667	0.826923	0.716667	0.618421	0.367647	0.759615	0.266667
0.716418	0.71831	0.74	0.63981	0.547445	0.614173	0.761905	0.771739	0.772727	0.173333	0.781818	0.36
0.462963	0.6	0.691177	0.697561	0.783333	0.675926	0.903226	0.724359	0.836364	0.54	0.678571	0.214286
0.544118	0.711864	0.777778	0.871795	0.670455	0.766234	0.63522	0.806723	0.615385	0.215385	0.115942	0.262295
0.697674	0.661017	0.549296	0.733333	0.567164	0.888889	0.637681	0.788889	0.731707	0.117647	0.190217	0.2
0.733333	0.686047	0.660551	0.392157	0.0875	0.642857	0.674419	0.785714	0.685714	0.894309	0.134146	0.573333
0.678571	0.637795	0.848624	0.491228	0.377778	0.6	0.734694	0.534483	0.714286	0.180328	0.223301	0.616162
0.576923	0.854545	0.873563	0.534722	0.586667	0.707143	0.75	0.777778	0.595745	0.180328	0.152778	0.20548
0.625	0.541985	0.676923	0.537234	0.804954	0.662722	0.189189	0.857143	0.829268	0.280992	0.166667	0.277778
0.696202	0.606742	0.554546	0.708861	0.564356	0.882353	0.236253	0.586956	0.666667	0.185714	0.184	0.25
0.760563	0.674419	0.656627	0.816994	0.892308	0.811428	0.818182	0.791304	0.728	0.26009	0.68421	0.40625
0.452055	0.25	0.62069	0.711864	0.717489	0.587413	0.801802	0.90625	0.173913	0.230769	0.422414	0.131579
0.581967	0.898551	0.623188	0.308271	0.764045	0.787402	0.622951	0.346847	0.256198	0.257576	0.149254	0.234899
0.637931	0.616667	0.649123	0.30303	0.857759	0.420561	0.715232	0.87931	0.179487	0.362319	0.235955	0.262931
0.675926	0.420792	0.286957	0.840659	0.724638	0.756881	0.839695	0.655172	0.91358	0.231579	0.258064	0.298246
0.732143	0.693548	0.690476	0.589552	0.775862	0.763636	0.714286	0.758333	0.651163	0.180328	0.186916	0.198276
0.615819	0.758621	0.77	0.638889	0.631579	0.235294	0.134021	0.830986	0.676768	0.226415	0.239437	0.56044
0.740741	0.705882	0.42029	0.596154	0.666667	0.238806	0.5	0.880282	0.779661	0.150685	0.206009	0.688889
0.180851	0.65	0.704918	0.73494	0.789474	0.6875	0.762712	0.666667	0.72973	0.68	0.257143	0.136364
0.23	0.634146	0.562963	0.753425	0.738095	0.634615	0.615819	0.653846	0.704545	0.721649	0.72043	0.134328
0.479167	0.861789	0.521951	0.611111	0.417582	0.79661	0.672727	0.814159	0.755556	0.524823	0.482759	0.147436
0.5875	0.56338	0.618012	0.384615	0.666667	0.636735	0.573529	0.62069	0.785714	0.864407	0.102564	0.283951
0.784314	0.64557	0.57931	0.671875	0.381818	0.653333	0.756757	0.792453	0.791667	0.196078	0.154971	0.163636
0.825581	0.628866	0.714286	0.613445	0.610526	0.731602	0.707379	0.612245	0.735294	0.209876	0.607143	0.214099
0.701492	0.735294	0.730337	0.694915	0.723881	0.580247	0.74	0.641791	0.769911	0.247191	0.638298	0.246753
0.821918	0.596774	0.571429	0.663866	0.215909	0.715909	0.781818	0.711111	0.815385	0.268293	0.305085	0.222222
0.794118	0.698413	0.621212	0.674797	0.630952	0.769875	0.284091	0.694915	0.757062	0.141304	0.443182	0.150538
0.547619	0.320755	0.140625	0.866667	0.655172	0.884298	0.644444	0.756944	0.791667	0.282609	0.189815	0.225806
0.431373	0.9	0.175258	0.257576	0.666667	0.880435	0.596491	0.656716	0.792308	0.265625	0.150943	0.715686
0.818182	0.7	0.860927	0.776316	0.748276	0.340541	0.740741	0.642857	0.816667	0.180328	0.544304	0.261905
0.834061	0.65625	0.892857	0.634615	0.708333	0.6	0.710526	0.620253	0.652778	0.618182	0.6	0.174603
0.792453	0.818182	0.883495	0.175325	0.580357	0.657534	0.685393	0.8	0.709091	0.611111	0.207824	0.317829
0.166667	0.747127	0.2	0.608696	0.564516	0.583691	0.772727	0.649351	0.710526	0.211538	0.227273	0.28
0.561403	0.213483	0.15493	0.675	0.461539	0.630303	0.636364	0.662577	0.710345	0.304878	0.217391	0.560976
0.651899	0.666667	0.0898876	0.707692	0.68	0.744444	0.674419	0.693548	0.73913	0.147727	0.666667	0.534031
0.59322	0.163044	0.0869565	0.560241	0.581818	0.586207	0.357143	0.669811	0.682432	0.142857	0.787234	0.890909
0.291667	0.179245	0.844444	0.428571	0.571429	0.770492	0.746667	0.660377	0.662338	0.777778	0.532258	0.683761
0.692308	0.671429	0.655172	0.706294	0.192308	0.736842	0.741935	0.686275	0.677419	0.172185	0.408163	0.359375
0.661539	0.576503	0.567568	0.648649	0.640625	0.662338	0.118644	0.91954	0.790123	0.163399	0.313559	0.111111
0.723404	0.780303	0.814286	0.710526	0.857143	0.8375	0.269406	0.720721	0.851852	0.211864	0.196429	0.235294
0.933333	0.751295	0.448276	0.835821	0.690909	0.834356	0.65	0.679739	0.716981	0.349398	0.193878	0.208333
0.608247	0.761194	0.466667	0.717949	0.693182	0.574144	0.624339	0.659574	0.862069	0.238938	0.306123	0.130435
0.68	0.813953	0.722892	0.633588	0.738095	0.721311	0.676471	0.674699	0.714286	0.691358	0.304348	0.153153
0.74359	0.65625	0.76	0.65	0.649351	0.86	0.796296	0.628895	0.428571	0.292308	0.352941	0.140351
0.671111	0.676829	0.192983	0.614286	0.780488	0.561403	0.643678	0.77193	0.678571	0.214286	0.20354	0.60274
0.367347	0.698795	0.333333	0.8	0.552795	0.552083	0.605042	0.84058	0.752577	0.207865	0.146067	0.241176
0.666667	0.747475	0.68254	0.71134	0.649805	0.592965	0.819048	0.595238	0.727273	0.227273	0.206349	0.266423
0.648276	0.765432	0.878049	0.74	0.730769	0.747664	0.807018	0.784314	0.866667	0.19403	0.231579	0.166667
0.673077	0.876923	0.789474	0.818182	0.634921	0.268293	0.657895	0.880734	0.822034	0.317073	0.326087	0.333333
0.515151	0.78	0.810811	0.675676	0.292308	0.722222	0.738318	0.899498	0.203704	0.179104	0.812183	0.252632
0.75	0.646341	0.728814	0.818182	0.652597	0.440678	0.766839	0.657534	0.946429	0.145454	0.166667	0.0784314
0.578378	0.54955	0.64	0.575342	0.649573	0.517241	0.626168	0.275862	0.978261	0.176471	0.178248	0.264706
0.596154	0.645161	0.977778	0.828125	0.580247	0.621428	0.707071	0.732143	0.718182	0.754717	0.220339	0.447368
0.72973	0.682692	0.640523	0.785714	0.211429	0.891566	0.696429	0.859297	0.707143	0.328571	0.271429	0.166667
0.707547	0.652482	0.984615	0.577778	0.71875	0.861702	0.613793	0.763158	0.69697	0.893333	0.224638	0.170455
0.638298	0.352941	0.685897	0.368421	0.6	0.794393	0.74026	0.679245	0.753968	0.921053	0.22619	0.236111
0.333333	0.77193	0.693878	0.760234	0.714286	0.761317	0.421941	0.921875	0.77551	0.228571	0.183908	0.217742
0.573034	0.653846	0.495868	0.690217	0.691057	0.291667	0.704762	0.625	0.766667	0.174757	0.282443	0.122581
0.8	0.555556	0.5	0.586207	0.702703	0.5	0.631579	0.845238	0.775	0.461539	0.2	0.605634
0.607143	0.378378	0.603306	0.7875	0.712707	0.716216	0.589041	0.777778	0.72549	0.253968	0.180556	0.180723
0.645833	0.545455	0.692308	0.881579	0.693878	0.574074	0.694915	0.422222	0.685484	0.241935	0.181818	0.245014
0.467337	0.585366	0.410256	0.740741	0.75	0.519231	0.704545	0.470588	0.8	0.209677	0.283019	0.237805
0.401709	0.888889	0.115942	0.3125	0.746835	0.585507	0.78	0.648936	0.708571	0.741573	0.176611	0.241071
0.205882	0.714286	0.305556	0.761468	0.737288	0.678571	0.817204	0.511628	0.660377	0.333333	0.2	0.617647
0.565217	0.791045	0.204861	0.860759	0.557895	0.175758	0.639535	0.61194	0.916667	0.208333	0.176471	0.621053
0.770492	0.704918	0.583333	0.731343	0.603448	0.636364	0.591549	0.915254	0.75	0.868421	0.172414	0.218543
0.660714	0.679612	0.891429	0.644628	0.87	0.587432	0.587302	0.595238	0.842857	0.305085	0.276316	0.294872
0.816667	0.535714	0.668965	0.716418	0.57377	0.511236	0.480663	0.898305	0.877551	0.121951	0.194175	0.580952
0.727273	0.614035	0.675214	0.52	0.736041	0.833333	0.71123	0.804598	0.803279	0.620321	0.661765	0.156863
0.823529	0.65	0.697674	0.55814	0.45	0.676471	0.641791	0.656388	0.78	0.164384	0.237624	0.226667
0.6875	0.686275	0.78022	0.683673	0.648352	0.645161	0.719298	0.747664	0.62037	0.63388	0.648649	0.738636
0.4	0.16129	0.828571	0.6	0.612903	0.546342	0.572727	0.734043	0.641304	0.26087	0.197861	0.298507
0.688172	0.782609	0.668965	0.658537	0.782716	0.679012	0.613333	0.394737	0.986486	0.166667	0.575107	0.717489
0.682692	0.626866	0.720497	0.827586	0.673684	0.630682	0.719298	0.571429	0.958333	0.2	0.182898	0.1
0.73913	0.567164	0.619048	0.34632	0.657143	0.707447	0.808383	0.6875	0.72549	0.232143	0.173077	0.508197
0.731707	0.733333	0.588235	0.756098	0.808333	0.659341	0.381818	0.757576	0.774359	0.265306	0.214575	0.214286
0.89375	0.782051	0.6125	0.528302	0.897959	0.634146	0.606742	0.930233	0.763636	0.290323	0.228571	0.248227
0.677966	0.585714	0.859649	0.583333	0.693878	0.220995	0.675159	0.634146	0.645833	0.508772	0.163636	0.2
0.723077	0.690265	0.688889	0.867647	0.7	0.644128	0.766667	0.711864	0.625	0.222222	0.168919	0.189873
0.733333	0.724359	0.571429	0.638298	0.869048	0.969231	0.680672	0.675	0.736111	0.121212	0.149254	0.208333
0.809524	0.7	0.704545	0.884615	0.625	0.84874	0.815385	0.777778	0.653846	0.217877	0.117647	0.236324
0.571429	0.735294	0.637255	0.494253	0.733333	0.980328	0.709091	0.805195	0.582418	0.2	0.196721	0.147059
0.680723	0.676768	0.537234	0.473684	0.661157	0.696429	0.569893	0.898734	0.283951	0.568421	0.175258	0.185185
0.813953	0.788927	0.788462	0.779661	0.65	0.595745	0.633803	0.566667	0.773585	0.704348	0.223301	0.245033
0.5	0.444444	0.698113	0.65	0.659574	0.6	0.677596	0.771429	0.769231	0.254237	0.169014	0.347826
0.60177	0.677966	0.868421	0.695652	0.69697	0.847826	0.585859	0.672727	0.85	0.149254	0.20339	0.184874
0.779817	0.701299	0.378378	0.626374	0.631579	0.851351	0.82659	0.628572	0.867925	0.605797	0.231343	0.257353
0.746667	0.793103	0.632653	0.807692	0.73913	0.306123	0.240385	0.804348	0.71579	0.309091	0.231293	0.402299
0.618557	0.685714	0.606557	0.666667	0.663399	0.566038	0.768116	0.741573	0.810345	0.104	0.214286	0.369565
0.290837	0.15	0.56	0.819048	0.655172	0.64	0.72093	0.621212	0.717391	0.238095	0.468085	0.177011
0.212766	0.759259	0.766667	0.75	0.830189	0.402778	0.125	0.478261	0.675325	0.490566	0.217054	0.235294
0.5	0.642336	0.731183	0.847328	0.716981	0.203704	0.576087	0.737864	0.747475	0.333333	0.285714	0.16
0.595808	0.714286	0.56962	0.344828	0.641975	0.745455	0.62963	0.593168	0.697248	0.233333	0.223684	0.120567
0.466667	0.835616	0.819209	0.814815	0.690722	0.710059	0.65	0.478992	0.772059	0.242857	0.5	0.173913
0.744681	0.911765	0.590909	0.622641	0.886256	0.660714	0.857143	0.478261	0.723404	0.333333	0.385542	0.685714
0.55102	0.69863	0.602041	0.589286	0.679389	0.842105	0.805556	0.725	0.87037	0.151899	0.196429	0.346154
0.460317	0.745098	0.690217	0.238095	0.632653	0.767442	0.648148	0.821429	0.788079	0.233333	0.173554	0.17192
0.669811	0.74359	0.580247	0.641509	0.741573	0.747127	0.727528	0.313725	0.825397	0.131579	0.253731	0.21519
0.831169	0.758065	0.606061	0.573529	0.695312	0.722433	0.5	0.702128	0.745098	0.153153	0.255814	0.2
0.505747	0.638158	0.650273	0.266667	0.666667	0.692857	0.661017	0.892857	0.612613	0.298969	0.207547	0.669231
0.866667	0.547059	0.492308	0.66	0.68	0.714715	0.583333	0.75	0.731707	0.61039	0.210526	0.26087
0.546296	0.721649	0.871345	0.214067	0.72619	0.82906	0.931818	0.898305	0.666667	0.31579	0.161458	0.130058
0.56	0.644295	0.589744	0.75	0.627451	0.72	0.557576	0.714286	0.676471	0.626667	0.218182	0.258823
0.666667	0.59322	0.702899	0.407821	0.175	0.670103	0.747664	0.767857	0.761905	0.5	0.122137	0.207547
0.744898	0.914286	0.604938	0.648	0.275362	0.57931	0.62963	0.794118	0.700637	0.695652	0.2125	0.353658
0.806452	0.887387	0.355932	0.238095	0.580952	0.666667	0.708333	0.635514	0.511111	0.75641	0.173913	0.27566
0.571429	0.604167	0.542373	0.697674	0.512195	0.211712	0.807018	0.721311	0.863636	0.677419	0.264	0.202532
0.723404	0.465116	0.622754	0.528384	0.648649	0.552941	0.50505	0.638298	0.792683	0.763889	0.22093	0.298246
0.660714	0.271605	0.528302	0.496454	0.71875	0.832512	0.113924	0.541935	0.87931	0.258621	0.665663	0.0938628
0.735632	0.557895	0.9	0.75	0.597403	0.661539	0.862069	0.666667	0.894737	0.74	0.576	0.38
0.841549	0.632353	0.210526	0.697368	0.597122	0.769231	0.728814	0.615063	0.73913	0.627451	0.631579	0.132353
0.557692	0.58	0.608911	0.626866	0.659574	0.807339	0.816327	0.616279	0.78	0.710526	0.552941	0.38
0.365145	0.642857	0.203704	0.80303	0.673077	0.691358	0.641509	0.705426	0.857143	0.395349	0.156566	0.183673
0.632653	0.827586	0.611111	0.305882	0.71308	0.666667	0.23	0.646154	0.764331	0.225131	0.4125	0.153846
0.535714	0.789474	0.890625	0.642276	0.855263	0.580087	0.632619	0.728814	0.148649	0.454545	0.13913	0.152174
0.651852	0.617143	0.772021	0.542857	0.853659	0.588757	0.868421	0.183168	0.26	0.206897	0.206897	0.693548
0.571429	0.631579	0.567568	0.733333	0.610687	0.8	0.647059	0.301887	0.826667	0.1	0.713287	0.693431
0.75	0.702128	0.205128	0.822785	0.583333	0.325704	0.632653	0.157143	0.911765	0.181818	0.281609	0.615385
0.757785	0.54054	0.636364	0.7	0.634921	0.253731	0.555556	0.504202	0.83871	0.150443	0.275	0.178571
0.628205	0.523438	0.722892	0.767442	0.684685	0.68421	0.428879	0.7625	0.695652	0.107143	0.205882	0.171642
0.621622	0.653846	0.746575	0.712575	0.576923	0.721311	0.759259	0.35625	0.58427	0.164706	0.162162	0.741379
0.655172	0.484375	0.292683	0.692857	0.661417	0.747212	0.742574	0.666667	0.709302	0.244094	0.2	0.257143
0.584906	0.671233	0.171642	0.458716	0.657895	0.9	0.776	0.611111	0.733333	0.175	0.205607	0.265957
0.621212	0.625	0.567114	0.534615	0.615044	0.535714	0.647619	0.806452	0.733945	0.190698	0.678899	0.196364
0.76129	0.637681	0.664384	0.265306	0.611765	0.476635	0.188235	0.68	0.96875	0.215054	0.193548	0.24
0.765957	0.647059	0.628205	0.455882	0.577236	0.536364	0.107143	0.780488	0.769231	0.153846	0.333333	0.172727
0.657407	0.640845	1	0.82	0.72	0.66129	0.292868	0.579439	0.656716	0.275862	0.125	0.272727
0.585366	0.602941	0.52439	0.768293	0.627389	0.602941	0.243421	0.71875	0.769231	0.155556	0.57971	0.817391
0.692308	0.683333	0.619772	0.38806	0.698795	0.273684	0.911392	0.653846	0.674242	0.154762	0.173554	0.209302
0.368421	0.745283	0.604167	0.739726	0.622449	0.717172	0.606061	0.539326	0.939394	0.44186	0.253588	0.189189
0.844444	0.609091	0.565854	0.489362	0.498413	0.715686	0.754386	0.629032	0.866667	0.197531	0.232143	0.144737
0.84127	0.515873	0.659574	0.630435	0.290323	0.725664	0.587719	0.772727	0.688525	0.144144	0.244444	0.191257
0.622449	0.76259	0.698795	0.892308	0.31579	0.618182	0.529412	0.943089	0.673077	0.222222	0.183486	0.220779
0.666667	0.80198	0.676923	0.598765	0.640625	0.621212	0.640625	0.688525	0.787234	0.725806	0.21875	0.188612
0.617647	0.707965	0.715517	0.657143	0.176471	0.653846	0.817365	0.675	0.792453	0.6	0.201389	0.352941
0.780488	0.68	0.707547	0.630841	0.853933	0.396226	0.866667	0.416667	0.661539	0.621053	0.627907	0.210762
0.75	0.891089	0.73516	0.697674	0.544444	0.791209	0.551402	0.711538	0.76087	0.141768	0.195652	0.16
0.673469	0.696296	0.72549	0.693878	0.616438	0.793103	0.355556	0.848101	0.586956	0.107383	0.135922	0.22
0.662338	0.62069	0.625	0.542553	0.582279	0.64	0.535	0.797297	0.592593	0.641304	0.115702	0.859375
0.623188	0.575	0.546154	0.627451	0.557471	0.573034	0.886364	0.833333	0.61	0.569231	0.184375	0.211765
0.693069	0.638298	0.400966	0.492537	0.578947	0.550725	0.913793	0.608392	0.875	0.290323	0.206522	0.304348
0.822222	0.893333	0.769231	0.59375	0.761905	0.552941	0.781818	0.652174	0.492063	0.231884	0.238938	0.278689
0.799228	0.657692	0.662116	0.723077	0.75	0.754717	0.698113	0.710145	0.779412	0.164557	0.183486	0.226415
0.648148	0.596491	0.613636	0.78	0.735849	0.566667	0.666667	0.547619	0.686047	0.183908	0.296296	0.195122
0.258427	0.513889	0.663158	0.808511	0.652439	0.74	0.826087	0.762712	0.769231	0.232258	0.2	0.161765
0.643678	0.860759	0.662791	0.724771	0.705128	0.736842	0.778409	0.722222	0.164384	0.292308	0.219512	0.230769
0.744681	0.355932	0.741758	0.557823	0.390625	0.426229	0.617424	0.823529	0.771429	0.173333	0.13913	0.258621
0.666667	0.451852	0.693878	0.689655	0.336323	0.746032	0.325397	0.626866	0.837838	0.223529	0.276923	0.176667
0.529412	0.587302	0.530612	0.616438	0.719101	0.166667	0.676864	0.745098	0.523585	0.107692	0.280488	0.185484
0.65	0.686347	0.378947	0.686275	0.457143	0.65812	0.539683	0.630137	0.803571	0.655556	0.119403	0.163265
0.238938	0.398438	0.51	0.42616	0.693333	0.56962	0.533333	0.714286	0.68	0.253968	0.247826	0.125
0.619048	0.443038	0.743421	0.689655	0.693182	0.594937	0.6	0.904762	0.65625	0.207547	0.651007	0.736842
0.555556	0.702703	0.713483	0.694118	0.683891	0.594595	0.662651	0.479452	0.766667	0.265	0.186047	0.21118
0.665025	0.643836	0.707317	0.666667	0.731844	0.667391	0.548387	0.736111	0.795455	0.137931	0.228758	0.822064
0.594203	0.721311	0.936364	0.619048	0.622951	0.767857	0.371429	0.506667	0.735849	0.325843	0.178192	0.134615
0.878049	0.5875	0.851852	0.702703	0.648352	0.807692	0.763636	0.686869	0.75	0.255639	0.230769	0.163636
0.732759	0.634146	0.586319	0.697368	0.39726	0.77193	0.662791	0.783784	0.692308	0.194444	0.131944	0.18421
0.816964	0.604167	0.6375	0.66129	0.852349	0.572815	0.595745	0.666667	0.660714	0.15625	0.161765	0.229659
0.711538	0.652174	0.601399	0.655172	0.723404	0.58794	0.640625	0.810127	0.811881	0.16129	0.214669	0.294118
0.757895	0.578313	0.695652	0.653061	0.202381	0.619718	0.698113	0.681818	0.680556	0.275304	0.318841	0.232258
0.571429	0.637363	0.68421	0.505319	0.882793	0.758065	0.0538462	0.55102	0.913793	0.724138	0.25	0.328
0.666667	0.594118	0.574879	0.777778	0.939024	0.162162	0.587131	0.732143	0.553398	0.259259	0.693548	0.142857
0.657534	0.589172	0.864407	0.57672	0.20354	0.753247	0.544643	0.80531	0.688312	0.387097	0.652893	0.270968
0.722222	0.621359	0.184426	0.619048	0.7625	0.735849	0.515873	0.865672	0.694215	0.221053	0.264706	0.28169
0.716418	0.628205	0.708333	0.727273	0.765957	0.549816	0.642857	0.775194	0.711111	0.5	0.310811	0.147929
0.688889	0.657143	0.662921	0.688022	0.647059	0.890411	0.578571	0.725	0.720588	0.323529	0.463415	0.201087
0.828571	0.704918	0.637188	0.765432	0.75	0.701754	0.144385	0.888889	0.610169	0.253521	0.247059	0.194175
0.66129	0.323944	0.652174	0.610169	0.794521	0.7125	0.788462	0.539474	0.622222	0.102273	0.258064	0.115942
0.717949	0.465116	0.6625	0.752294	0.643836	0.614458	0.25974	0.836879	0.678571	0.204082	0.240601	0.152778
0.675325	0.210526	0.654867	0.836735	0.615584	0.703125	0.159091	0.871795	0.848214	0.545455	0.267606	0.254902
0.471698	0.655738	0.210256	0.666667	0.724138	0.12782	0.355769	0.546875	0.714286	0.56338	0.299401	0.243243
0.608247	0.76569	0.606299	0.76	0.507692	0.216102	0.397436	0.602564	0.764706	0.712418	0.250399	0.170213
0.864865	0.372881	0.219512	0.765957	0.617021	0.677419	0.683962	0.625	0.635417	0.15873	0.289855	0.196203
0.77551	0.486301	0.512821	0.567568	0.5	0.551471	0.613402	0.702703	0.744681	0.180851	0.207483	0.37931
0.56	0.64045	0.65127	0.694444	0.8	0.470588	0.780347	0.524752	0.688073	0.259259	0.195652	0.173516
0.470588	0.472222	0.59633	0.615385	0.553398	0.692797	0.482759	0.844444	0.701754	0.646341	0.195489	0.602564
0.619048	0.69697	0.581395	0.569231	0.552941	0.666667	0.491525	0.690059	0.575163	0.615385	0.222222	0.631579
0.674157	0.6	0.578947	0.820513	0.761682	0.588235	0.759615	0.737288	0.666667	0.389831	0.169935	0.716418
0.648148	0.860465	0.584416	0.678161	0.876543	0.78836	0.801802	0.653846	0.601266	0.147059	0.206897	0.873418
0.578947	0.625	0.277108	0.824242	0.812785	0.843972	0.752688	0.551724	0.68932	0.4	0.2	0.211111
0.657407	0.716814	0.763285	0.76	0.889706	0.843374	0.635762	0.738095	0.722222	0.220779	0.181818	0.623932
0.690265	0.42268	0.638889	0.766917	0.170213	0.898551	0.692308	0.6	0.716981	0.666667	0.789474	0.106061
0.150443	0.561644	0.8125	0.52	0.695946	0.653846	0.657895	0.396226	0.631579	0.202703	0.254237	0.507937
0.703704	0.603604	0.768116	0.606557	0.657895	0.672297	0.651163	0.661017	0.826087	0.176991	0.329787	0.56
0.74026	0.432099	0.788462	0.735294	0.857143	0.770833	0.675	0.746032	0.792453	0.151515	0.3	0.25
0.537879	0.589595	0.951613	0.566038	0.694444	0.736111	0.603448	0.894737	0.65	0.297297	0.29902	0.181818
0.794872	0.641026	0.146067	0.408451	0.75	0.683099	0.70303	0.842105	0.727273	0.241379	0.179104	0.173077
0.768293	0.720588	0.737864	0.382716	0.65	0.692913	0.0945946	0.65	0.104478	0.195652	0.183673	0.151316
0.866667	0.577236	0.754717	0.37276	0.577465	0.589041	0.779167	0.415385	0.85	0.186441	0.218182	0.692913
0.793478	0.59322	0.741177	0.666667	0.245902	0.295652	0.815534	0.846154	0.977012	0.232558	0.1375	0.186441
0.871428	0.795455	0.683761	0.631841	0.550725	0.283019	0.731707	0.511111	0.923077	0.258064	0.102564	0.25
0.723077	0.587302	0.610169	0.708333	0.25974	0.287157	0.681818	0.742424	0.77027	0.182927	0.861538	0.707547
0.864407	0.609756	0.638095	0.797101	0.298441	0.252918	0.639535	0.511521	0.643478	0.126437	0.372093	0.25
0.62037	0.54902	0.290698	0.578313	0.252788	0.243902	0.177778	0.584615	0.58	0.226804	0.441177	0.595238
0.690476	0.46875	0.186813	0.68421	0.656863	0.47561	0.19469	0.507853	0.859649	0.194444	0.219178	0.769231
0.706897	0.686567	0.39726	0.403226	0.877193	0.74026	0.679012	0.568182	0.722222	0.222222	0.226667	0.279762
0.718447	0.8375	0.647059	0.658041	0.789916	0.589474	0.538462	0.607143	0.826923	0.117647	0.170732	0.703704
0.619632	0.642857	0.817073	0.661972	0.632353	0.72561	0.831169	0.35	0.769231	0.269841	0.218182	0.722222
0.626866	0.459916	0.705314	0.305556	0.774648	0.767123	0.580205	0.757576	0.254545	0.172185	0.207865	0.170732
0.7	0.84058	0.648649	0.68	0.546667	0.496241	0.653333	0.824324	0.414286	0.282828	0.62069	0.609375
0.708333	0.905556	0.613636	0.680556	0.548781	0.713115	0.666667	0.697368	0.926829	0.166154	0.710345	0.65625
0.601449	0.759615	0.925373	0.810811	0.540984	0.104839	0.653465	0.709677	0.436471	0.208589	0.378378	0.225564
0.769231	0.57377	0.6	0.811594	0.763158	0.289474	0.775862	0.702381	0.8	0.233333	0.280612	0.157303
0.75	0.337838	0.626263	0.629371	0.590909	0.731707	0.659193	0.164179	0.553191	0.146667	0.237288	0.263158
0.778761	0.245098	0.709091	0.511628	0.815643	0.668639	0.604061	0.711538	0.513043	0.967742	0.151515	0.458333
0.38009	0.555556	0.657895	0.543478	0.713178	0.873563	0.775	0.633803	0.461539	0.309278	0.456522	0.208333
0.840426	0.36	0.602564	0.454545	0.5	0.654362	0.669014	0.482143	0.718447	0.324675	0.364865	0.310861
0.675676	0.721212	0.636364	0.521186	0.80597	0.578125	0.533333	0.586667	0.168831	0.111111	0.288461	0.217143
0.689655	0.316667	0.622951	0.630435	0.647059	0.209302	0.818182	0.618421	0.377358	0.734043	0.25	0.135593
0.830645	0.306667	0.819672	0.714286	0.544304	0.286408	0.90411	0.556962	0.731707	0.264706	0.181159	0.153846
0.633333	0.576271	0.724324	0.436364	0.521583	0.945312	0.6	0.677966	0.790698	0.297297	0.208333	0.255556
0.595745	0.539683	0.617021	0.632353	0.598214	0.574468	0.862857	0.721311	0.781818	0.134328	0.588889	0.193939
0.633027	0.634615	0.756098	0.76	0.823529	0.518272	0.575163	0.673469	0.774194	0.679245	0.708791	0.265487
0.65812	0.671141	0.761905	0.728814	0.561225	0.719298	0.591837	0.736842	0.783333	0.234783	0.157407	0.644444
0.647343	0.658824	0.666667	0.566667	0.6625	0.569832	0.697674	0.63964	0.814815	0.408163	0.553191	0.611111
0.734694	0.734375	0.664384	0.606557	0.583893	0.570833	0.118812	0.775862	0.809524	0.164948	0.634783	0.708861
0.712	0.683333	0.349206	0.666667	0.25	0.597122	0.422222	0.603448	0.912621	0.26	0.5	0.288461
0.888889	0.218391	0.56	0.971429	0.20904	0.777778	0.571429	0.578125	0.752475	0.171053	0.615385	0.171512
0.659836	0.2	0.583333	0.690476	0.671233	0.654054	0.837349	0.75	0.472376	0.636364	0.179825	0.153005
0.866667	0.239329	0.609195	0.696202	0.657895	0.681818	0.723982	0.617021	0.541667	0.263158	0.172414	0.266667
0.6	0.211382	0.171123	0.502538	0.603175	0.697183	0.212121	0.723077	0.275862	0.184615	0.228571	0.595745
0.562278	0.242854	0.669014	0.62069	0.877193	0.669856	0.634921	0.568182	0.240122	0.2	0.203883	0.147059
0.86	0.192201	0.857143	0.776316	0.666667	0.619048	0.551724	0.74026	0.768595	0.158192	0.669811	0.178571
0.913979	0.207101	0.744681	0.752381	0.611111	0.792793	0.711538	0.795181	0.637931	0.686567	0.164634	0.588235
0.639456	0.217054	0.719298	0.64557	0.714976	0.694915	0.541667	0.6	0.735294	0.354839	0.215	0.625
0.864078	0.212815	0.611111	0.671429	0.93299	0.727273	0.593301	0.666667	0.654545	0.54023	0.241667	0.666667
0.467742	0.159204	0.73913	0.686275	0.803704	0.714286	0.613333	0.894737	0.84	0.568841	0.351852	0.68932
0.696429	0.1	0.708861	0.678049	0.837838	0.703704	0.761364	0.90566	0.173469	0.65625	0.191176	0.65625
0.724138	0.170854	0.558442	0.637681	0.789855	0.639344	0.68595	0.456522	0.719298	0.194969	0.244361	0.232558
0.875	0.156648	0.814371	0.642857	0.640719	0.616667	0.742366	0.732143	0.694118	0.5	0.237838	0.626667
0.798077	0.224267	0.925926	0.735294	0.532258	0.645969	0.77027	0.631579	0.56338	0.177778	0.339286	0.192825
0.625	0.152861	0.630435	0.746032	0.179832	0.641026	0.675676	0.561403	0.793814	0.296703	0.2	0.538462
0.74	0.164384	0.700422	0.75	0.751553	0.977143	0.678571	0.619565	0.823529	0.160494	0.230769	0.263636
0.544118	0.156182	0.723684	0.5	0.756614	0.9875	0.574074	0.72093	0.746377	0.186275	0.156863	0.639535
0.715517	0.149034	0.277778	0.666667	0.7625	0.808219	0.759259	0.591304	0.787611	0.227273	0.228916	0.305085
0.716216	0.24429	0.792208	0.728571	0.710084	0.725	0.304688	0.630435	0.131579	0.290323	0.279152	0.324324
0.708861	0.171429	0.615385	0.147287	0.623529	0.758621	0.604651	0.85	0.225166	0.166667	0.172414	0.174157
0.606557	0.138158	0.492683	0.798165	0.759259	0.736842	0.588889	0.893617	0.475676	0.52	0.217949	0.19281
0.764706	0.1639	0.530612	0.831461	0.811321	0.725	0.705882	0.842767	0.769231	0.610465	0.188406	0.277778
0.5375	0.162963	0.556962	0.744828	0.751295	0.109589	0.746269	0.484127	0.7	0.544444	0.201835	0.244898
0.627907	0.194422	0.733945	0.733333	0.732558	0.846154	0.733333	0.829787	0.818966	0.157895	0.155556	0.269663
0.595506	0.173387	0.934426	0.761194	0.536842	0.777778	0.656051	0.791667	0.708861	0.385965	0.120482	0.27551
0.708661	0.195498	0.855769	0.576271	0.821429	0.78481	0.907895	0.907407	0.742268	0.381443	0.191176	0.67033
0.714286	0.167339	0.928571	0.685714	0.571429	0.671642	0.88	0.688889	0.671642	0.661539	0.467213	0.208633
0.674699	0.165803	0.895833	0.808696	0.466667	0.633212	0.757576	0.630435	0.770833	0.802198	0.232558	0.166065
0.542373	0.182353	0.887755	0.735714	0.64	0.5	0.78012	0.6	0.652174	0.176471	0.161539	0.708861
0.476191	0.145	0.698925	0.568421	0.72093	0.5625	0.545455	0.677966	0.671642	0.282051	0.432432	0.120567
0.742268	0.157895	0.578947	0.571429	0.59322	0.608696	0.638889	0.650794	0.891304	0.155172	0.201299	0.125
0.666667	0.248889	0.760563	0.2	0.663366	0.866667	0.72	0.728814	0.723404	0.265306	0.166163	0.152941
0.824324	0.246642	0.77551	0.564103	0.557769	0.489209	0.721519	0.708861	0.75	0.264151	0.208333	0.172619
0.575342	0.229814	0.692308	0.544379	0.73494	0.58871	0.259259	0.606061	0.658824	0.123595	0.130952	0.13924
0.918919	0.166667	0.55914	0.642857	0.673913	0.626943	0.157895	0.152542	0.910615	0.620438	0.130612	0.257426
0.975	0.821053	0.638158	0.689873	0.756757	0.588608	0.688889	0.330508	0.634409	0.2375	0.147982	0.369565
0.774194	0.826087	0.546667	0.670588	0.651163	0.842105	0.185841	0.302326	0.86747	0.196078	0.157895	0.325581
0.869565	0.72	0.645161	0.54023	0.54386	0.720473	0.891304	0.850746	0.803279	0.6	0.303944	0.232759
0.626866	0.488889	0.694915	0.454545	0.590164	0.718085	0.75	0.540984	0.686747	0.219298	0.178161	0.239437
0.517857	0.61039	0.567568	0.401639	0.672727	0.764706	0.624366	0.659091	0.666667	0.16184	0.130137	0.274194
0.59633	0.513514	0.781818	0.741071	0.609907	0.638298	0.725806	0.66129	0.627119	0.295455	0.171875	0.123457
0.57377	0.777108	0.358333	0.755869	0.563107	0.814621	0.684931	0.955056	0.534884	0.125	0.264368	0.27027
0.706897	0.696629	0.433962	0.576923	0.737705	0.849315	0.488889	0.913043	0.794872	0.378049	0.651163	0.184615
0.617188	0.713235	0.162791	0.763636	0.940425	0.630137	0.10303	0.671429	0.848485	0.134146	0.4375	0.608696
0.880342	0.673469	0.230769	0.733333	0.403141	0.629412	0.307692	0.477064	0.62069	0.163934	0.211538	0.207792
0.716216	0.705882	0.659794	0.732143	0.803279	0.727273	0.530769	0.921053	0.631336	0.2	0.0882353	0.153846
0.702128	0.672131	0.95082	0.633333	0.734694	0.686275	0.592105	0.703125	0.7	0.268293	0.184615	0.255682
0.592593	0.716981	0.6875	0.722826	0.507042	0.754237	0.466667	0.901786	0.809524	0.150943	0.340909	0.404494
0.666667	0.492063	0.423729	0.735849	0.8875	0.650794	0.659091	0.828571	0.636364	0.138461	0.588571	0.645161
0.705128	0.714286	0.709091	0.584158	0.752599	0.780702	0.609756	0.775862	0.770833	0.444444	0.873418	0.573529
0.772727	0.602273	0.821429	0.635659	0.68254	0.929412	0.72	0.549296	0.315217	0.338462	0.186813	0.310345
0.504	0.743363	0.704	0.298507	0.719745	0.581602	0.623188	0.716418	0.851064	0.5	0.295082	0.243902
0.654321	0.62987	0.731343	0.723404	0.740891	0.392857	0.671642	0.724138	0.814815	0.333333	0.68421	0.229391
0.6	0.553571	0.597222	0.93662	0.823529	0.56	0.760976	0.685185	1	0.666667	0.231293	0.666667
0.875	0.647059	0.645349	0.809524	0.692308	0.87788	0.567164	0.760563	0.77193	0.238095	0.310345	0.157407
0.0948905	0.672897	0.853821	0.675439	0.696429	0.711765	0.727273	0.586956	0.710526	0.344156	0.326923	0.263158
0.595506	0.585366	0.578947	0.571429	0.688597	0.756944	0.742424	0.752941	0.698413	0.262626	0.278261	0.344978
0.653333	0.734043	0.68254	0.720721	0.6875	0.760417	0.555556	0.675325	0.687023	0.409836	0.509804	0.227979
0.735849	0.695312	0.8	0.5	0.56314	0.491525	0.781362	0.547619	0.870588	0.210773	0.259259	0.214765
0.666667	0.422764	0.650794	0.656522	0.719697	0.307692	0.402235	0.681818	0.12069	0.267857	0.23913	0.255556
0.663265	0.506579	0.108108	0.631579	0.716216	0.568182	0.910345	0.702703	0.275	0.146552	0.606383	0.919643
0.881579	0.675	0.204545	0.762887	0.642202	0.641509	0.860465	0.661017	0.724138	0.785714	0.549323	0.143204
0.704918	0.518797	0.670659	0.2	0.68	0.319444	0.415929	0.507246	0.787234	0.849057	0.206897	0.826087
0.714286	0.642857	0.711864	0.576923	0.665236	0.318182	0.361446	0.557377	0.968	0.170543	0.221757	0.625
0.75	0.423729	0.617647	0.730159	0.160919	0.645833	0.554371	0.774194	0.88189	0.138461	0.571429	0.660869
0.592593	0.757143	0.705882	0.735294	0.207547	0.932432	0.165354	0.692308	0.859375	0.850746	0.166667	0.219512
0.724138	0.6875	0.366667	0.75	0.828571	0.708333	0.22449	0.588235	0.763636	0.207547	0.191489	0.29682
0.823741	0.634328	0.84507	0.670732	0.886598	0.54054	0.213333	0.671429	0.602941	0.246154	0.182692	0.216216
0.627451	0.601942	0.774194	0.5	0.684615	0.883721	0.583333	0.835616	0.71579	0.191489	0.210971	0.310811
0.729167	0.247706	0.713846	0.384615	0.876812	0.96	0.735294	0.905405	0.637931	0.27027	0.183673	0.222222
0.882353	0.585366	0.777778	0.521127	0.631285	0.830508	0.711111	0.867925	0.710526	0.614035	0.75	0.106383
0.432558	0.704082	0.828571	0.511628	0.184615	0.288136	0.695652	0.793651	0.727273	0.205128	0.759615	0.487179
0.861751	0.861538	0.505882	0.494898	0.639618	0.537313	0.690909	0.707692	0.944056	0.189873	0.336207	0.708333
0.657143	0.7	0.702128	0.705263	0.923077	0.603175	0.685393	0.612245	0.585366	0.216216	0.208333	0.102564
0.592105	0.745098	0.564516	0.389831	0.705882	0.864407	0.632911	0.690476	0.826923	0.174825	0.16129	0.432
0.622222	0.695652	0.921569	0.635417	0.590164	0.766082	0.630137	0.679612	0.76	0.141177	0.215686	0.263158
0.172414	0.676471	0.8	0.767857	0.647577	0.744792	0.735849	0.184931	0.958333	0.17	0.545455	0.207613
0.677686	0.333333	0.777778	0.71875	0.759259	0.682635	0.573394	0.111111	0.279279	0.128205	0.161616	0.253846
0.588235	0.65	0.928571	0.415842	0.555556	0.762791	0.189103	0.654412	0.729167	0.546584	0.730769	0.8125
0.836364	0.688312	0.666667	0.5	0.606383	0.191489	0.484849	0.75	0.287356	0.280702	0.719298	0.753425
0.888889	0.553073	0.428571	0.226804	0.355769	0.134409	0.551724	0.547297	0.745455	0.840909	0.289773	0.107692
0.724771	0.794521	0.64	0.70442	0.711111	0.28	0.754717	0.915493	0.777778	0.135593	0.533981	0.272425
0.742857	0.567251	0.660551	0.611111	0.54386	0.72807	0.115385	0.93421	0.780822	0.294872	0.617021	0.340909
0.671569	0.765957	0.729412	0.233333	0.706522	0.514286	0.725806	0.97561	0.888889	0.613333	0.209524	0.256098
0.647321	0.733333	0.727273	0.7	0.8875	0.707006	0.848485	0.87037	0.710843	0.829787	0.203593	0.220779
0.750789	0.887097	0.492754	0.701149	0.791971	0.647059	0.6943	0.981818	0.505747	0.781818	0.6	0.287356
0.701149	0.586956	0.689394	0.585366	0.884058	0.521739	0.610526	0.7875	0.737864	0.2375	0.470588	0.157895
0.672131	0.746032	0.517241	0.358209	0.833333	0.894231	0.716129	0.751938	0.8	0.175676	0.237981	0.385714
0.843137	0.60274	0.594595	0.261539	0.786885	0.763514	0.764706	0.636364	0.602041	0.236842	0.4	0.233129
0.226667	0.642857	0.761905	0.738095	0.920635	0.774648	0.675439	0.265306	0.866667	0.275229	0.244444	0.126437
0.84507	0.655172	0.713115	0.707692	0.611511	0.761364	0.851852	0.674419	0.779661	0.194444	0.179856	0.146067
0.8	0.736842	0.68254	0.817073	0.507937	0.689189	0.714286	0.827586	0.826923	0.462963	0.196721	0.300813
0.693333	0.657718	0.550725	0.674419	0.857143	0.728916	0.5	0.913793	0.66129	0.241611	0.172414	0.159091
0.161111	0.625	0.766667	0.717949	0.865385	0.69697	0.855556	0.824742	0.80597	0.669725	0.241758	0.232704
0.171429	0.736434	0.686567	0.764706	0.808333	0.757143	0.833333	0.354839	0.676056	0.716981	0.195122	0.625
0.690909	0.747368	0.787234	0.71978	0.66941	0.536232	0.561644	0.915254	0.661972	0.184783	0.176471	0.274336
0.75	0.782609	0.635417	0.605556	0.761628	0.642857	0.764602	0.746269	0.721311	0.265957	0.168317	0.363636
0.7625	0.741935	0.690476	0.818182	0.73064	0.822917	0.756757	0.84127	0.638554	0.2	0.223881	0.618182
0.88	0.686747	0.5	0.126214	0.567901	0.742424	0.636986	0.636364	0.61039	0.336956	0.205333	0.6125
0.744681	0.661765	0.681818	0.763636	0.666667	0.64	0.726562	0.672727	0.696629	0.18421	0.175732	0.2
0.460177	0.621212	0.792453	0.686747	0.850746	0.955056	0.767123	0.772277	0.321429	0.166667	0.154639	0.166667
0.571429	0.669725	0.757576	0.816092	0.428571	0.737288	0.674419	0.828571	0.337209	0.142857	0.256757	0.1875
0.604167	0.720721	0.8	0.557692	0.528571	0.693333	0.659574	0.666667	0.382022	0.214815	0.813333	0.671429
0.174603	0.638095	0.752577	0.333333	0.861111	0.688312	0.878378	0.693333	0.202128	0.730769	0.792	0.777778
0.735294	0.393617	0.741935	0.744186	0.97191	0.673469	0.836066	0.642857	0.22172	0.2125	0.192308	0.226804
0.833333	0.671053	0.652174	0.631579	0.646154	0.758621	0.854779	0.654412	0.634146	0.205882	0.648148	0.447059
0.566667	0.636364	0.512397	0.627119	0.909091	0.701835	0.746862	0.61194	0.660714	0.237037	0.6875	0.240876
0.1625	0.43662	0.56962	0.816901	0.545455	0.620482	0.72973	0.817308	0.666667	0.25	0.387097	0.344262
0.676056	0.835821	0.572864	0.604651	0.655629	0.754098	0.62963	0.716418	0.645833	0.25	0.72	0.202247
0.707317	0.780488	0.636364	0.8	0.730769	0.84375	0.589552	0.785714	0.769231	0.678571	0.730769	0.303371
0.664706	0.564516	0.75	0.535714	0.563953	0.62963	0.535714	0.807018	0.75	0.277778	0.729167	0.75
0.833333	0.707692	0.681159	0.697674	0.686813	0.770833	0.6	0.844828	0.686275	0.637931	0.141304	0.73
0.875	0.5625	0.690476	0.676191	0.77381	0.570889	0.694268	0.787879	0.815069	0.745763	0.294118	0.735751
0.546667	0.603448	0.694444	0.641975	0.826087	0.753846	0.831776	0.738462	0.9	0.76087	0.698113	0.723809
0.765957	0.7	0.55	0.624	0.759259	0.822785	0.694118	0.729167	1	0.459016	0.145	0.160714
0.4	0.684615	0.474074	0.462963	0.630631	0.494624	0.689655	0.688889	0.814286	0.563636	0.755814	0.142857
0.707692	0.675676	0.626506	0.46729	0.782313	0.57732	0.276596	0.827586	0.216216	0.62069	0.590909	0.164557
0.5	0.831169	0.875	0.331325	0.703704	0.677291	0.711111	0.622641	0.280702	0.551724	0.645833	0.595918
0.217822	0.691244	0.765957	0.65625	0.726619	0.607143	0.588235	0.75	0.733333	0.292683	0.660194	0.33574
0.158273	0.814286	0.75	0.477876	0.223684	0.682927	0.778626	0.623116	0.726415	0.368853	0.30303	0.303371
0.682927	0.79602	0.658683	0.590909	0.740741	0.671498	0.745455	0.64557	0.855932	0.188976	0.255319	0.22807
0.647059	0.625	0.25	0.704762	0.545455	0.706294	0.694118	0.775	0.186275	0.197802	0.193548	0.61039
0.821429	0.714286	0.693878	0.574359	0.684685	0.681818	0.675214	0.78022	0.625	0.232558	0.346154	0.193662
0.717278	0.742857	0.566372	0.8	0.672414	0.691824	0.756757	0.666667	0.659091	0.144578	0.636364	0.241379
0.639344	0.803279	0.631579	0.656489	0.727891	0.666667	0.747368	0.621622	0.697095	0.258823	0.821429	0.54902
0.71	0.7375	0.646341	0.619048	0.182796	0.64486	0.402985	0.622951	0.745455	0.724638	0.213115	0.786325
0.533333	0.768518	0.710526	0.641791	0.549451	0.766667	0.555556	0.648045	0.733696	0.2375	0.864407	0.159091
0.852243	0.859297	0.5	0.717391	0.590909	0.870968	0.602941	0.586667	0.852941	0.3	0.753846	0.387097
0.616438	0.823529	0.576271	0.961538	0.687259	0.637931	0.757143	0.780488	0.719298	0.294118	0.166667	0.185185
0.73913	0.119565	0.726667	0.925373	0.681633	0.672566	0.688009	0.634146	0.621622	0.265957	0.261539	0.171875
0.753425	0.651515	0.722222	0.783333	0.52809	0.766667	0.352727	0.68421	0.625	0.272727	0.170854	0.142857
0.657534	0.696202	0.759494	0.64	0.65	0.766667	0.625	0.584416	0.748837	0.854839	0.25	0.459893
0.606383	0.788321	0.448529	0.62069	0.609756	0.21656	0.284091	0.717391	0.687861	0.660714	0.673913	0.2
0.888112	0.721519	0.8	0.436364	0.54717	0.603448	0.259259	0.788462	0.298246	0.236364	0.202532	0.59596
0.693069	0.559006	0.598485	0.87234	0.776119	0.655	0.796102	0.690476	0.933526	0.218182	0.113636	0.328767
0.853333	0.66	0.775862	0.528302	0.754098	0.607843	0.907692	0.174603	0.720339	0.356436	0.143678	0.348485
0.814815	0.846591	0.742938	0.62963	0.772727	0.632653	0.6139	0.494737	0.746032	0.202899	0.572368	0.298246
0.59204	0.346154	0.801802	0.681319	0.5625	0.692041	0.17	0.594286	0.7	0.1875	0.522727	0.378378
0.6875	0.654545	0.439024	0.650602	0.514286	0.75	0.541593	0.74	0.790698	0.207547	0.140187	0.116667
0.5	0.61039	0.515385	0.655556	0.66129	0.630573	0.169491	0.652174	0.711111	0.732394	0.162393	0.194444
0.630435	0.753247	0.861423	0.395498	0.542857	0.765957	0.710526	0.736842	0.668919	0.19802	0.12963	0.323672
0.717949	0.669492	0.75	0.677966	0.516304	0.609756	0.68	0.622222	0.65625	0.240741	0.168478	0.230769
0.789474	0.767956	0.838926	0.759036	0.473485	0.677966	0.671533	0.696429	0.208955	0.151899	0.194444	0.197674
0.641509	0.504717	0.757576	0.717647	0.708861	0.925926	0.779412	0.746341	0.17608	0.265306	0.472477	0.343284
0.626374	0.474627	0.641509	0.605714	0.692308	0.218182	0.288889	0.451613	0.223022	0.160494	0.813333	0.643939
0.633663	0.450106	0.545455	0.313725	0.6375	0.319444	0.541899	0.730496	0.839216	0.195652	0.506276	0.237113
0.389474	0.376876	0.698795	0.216867	0.705522	0.578512	0.460317	0.511905	0.715686	0.285714	0.663717	0.581197
0.896552	0.160422	0.608	0.578431	0.642857	0.980198	0.644444	0.180556	0.723164	0.573529	0.724138	0.178744
0.737288	0.149221	0.543478	0.709677	0.645161	0.95614	0.570122	0.846154	0.926471	0.3	0.135802	0.701754
0.890411	0.132132	0.636364	0.908046	0.276404	0.776316	0.852941	0.65812	0.915888	0.193548	0.196721	0.642857
0.686047	0.132048	0.851852	0.806202	0.647059	0.7	0.730337	0.58	0.899083	0.159091	0.15534	0.291667
0.582031	0.601626	0.663158	0.826087	0.613636	0.832117	0.9	0.505155	0.858586	0.140351	0.190244	0.592593
0.681034	0.761194	0.769231	0.8	0.666667	0.677419	0.723809	0.678571	0.206897	0.745098	0.179104	0.21519
0.5	0.647541	0.666667	0.7625	0.754386	0.701754	0.169811	0.266667	0.220588	0.659259	0.218935	0.214286
0.791667	0.774194	0.630769	0.528139	0.646154	0.635514	0.586538	0.323809	0.717949	0.22807	0.403101	0.235669
0.777778	0.166667	0.536232	0.717391	0.76378	0.698925	0.584746	0.823529	0.841463	0.170732	0.217523	0.619048
0.644628	0.574074	0.592857	0.741722	0.780488	0.742574	0.581818	0.473684	0.83871	0.166667	0.514706	0.12931
0.688172	0.833333	0.573222	0.747826	0.764706	0.650794	0.508772	0.711864	0.729167	0.163636	0.844444	0.358491
0.666667	0.632353	0.629834	0.831325	0.86	0.173913	0.732484	0.685185	0.597561	0.216418	0.178947	0.225641
0.740741	0.7	0.678161	0.833333	0.608696	0.841739	0.639535	0.697674	0.603774	0.24	0.185185	0.160183
0.607143	0.560976	0.603448	0.764706	0.555556	0.753086	0.662722	0.702703	0.708333	0.685714	0.886792	0.176471
0.528571	0.701299	0.714286	0.514451	0.741177	0.752381	0.940909	0.608696	0.795918	0.114035	0.852018	0.577778
0.653465	0.333333	0.662651	0.649123	0.6	0.175439	0.610526	0.615385	0.701492	0.240741	0.216216	0.142045
0.704348	0.56579	0.639535	0.693009	0.645161	0.359494	0.220339	0.709677	0.694915	0.231884	0.262857	0.37
0.628205	0.705882	0.731183	0.685185	0.970149	0.65812	0.58209	0.693694	0.755556	0.144737	0.229167	0.615385
0.79085	0.558559	0.844444	0.21875	0.917355	0.680628	0.519481	0.655172	0.721311	0.634615	0.320755	0.426667
0.573529	0.608974	0.659794	0.787234	0.911765	0.198091	0.533333	0.895349	0.822785	0.68254	0.275362	0.533333
0.70946	0.716667	0.668122	0.705357	0.890625	0.402778	0.597679	0.617284	0.557971	0.5	0.22449	0.20765
0.76087	0.730769	0.567568	0.153846	0.691667	0.590909	0.571429	0.783505	0.619718	0.59322	0.217391	0.153846
0.648148	0.845455	0.662921	0.72	0.816327	0.886792	0.440476	0.643836	0.714286	0.641509	0.179487	0.740088
0.419355	0.628572	0.666667	0.642105	0.507463	0.757143	0.180952	0.526316	0.818182	0.18421	0.239617	0.2
0.5	0.733333	0.716049	0.618421	0.679012	0.161905	0.596154	0.514706	0.815217	0.302083	0.140625	0.905172
0.591549	0.77	0.717087	0.803922	0.671642	0.189189	0.553191	0.678571	0.377778	0.163265	0.212766	0.254545
0.481482	0.467742	0.575342	0.75	0.74026	0.313253	0.786585	0.795181	0.803279	0.222222	0.128571	0.141667
0.660714	0.693878	0.59707	0.72973	0.792899	0.661376	0.711111	0.759259	0.7	0.266187	0.164062	0.590361
0.612245	0.7	0.447552	0.707317	0.634146	0.863372	0.648148	0.84375	0.835821	0.185185	0.225564	0.747368
0.113636	0.60274	0.662791	0.660633	0.641791	0.71066	0.752475	0.583333	0.781646	0.333333	0.164384	0.125
0.702381	0.716535	0.567568	0.746667	0.745098	0.607143	0.935252	0.45946	0.80916	0.276596	0.225	0.179104
0.67623	0.629032	0.556604	0.608696	0.783784	0.807018	0.899083	0.602564	0.688525	0.309352	0.215686	0.702703
0.627451	0.853846	0.868852	0.740741	0.630435	0.76259	0.676471	0.625	0.7375	0.224138	0.736196	0.676328
0.787879	0.755814	0.797753	0.732143	0.630769	0.680851	0.755556	0.514085	0.666667	0.323009	0.655172	0.428571
0.653846	0.606272	0.310345	0.805195	0.655556	0.7	0.832487	0.445783	0.852713	0.380952	0.258823	0.521739
0.73913	0.666667	0.84507	0.723404	0.627329	0.845745	0.220339	0.61194	0.804124	0.583333	0.191489	0.349206
0.607143	0.684931	0.779661	0.758621	0.613861	0.635417	0.462687	0.927835	0.818182	0.24	0.148649	0.230769
0.477273	0.647727	0.576271	0.820896	0.651226	0.782609	0.738462	0.409091	0.775862	0.672131	0.731343	0.279503
0.252174	0.733945	0.458333	0.701068	0.350427	0.743902	0.654545	0.732143	0.144578	0.492308	0.204545	0.253165
0.626667	0.867647	0.861111	0.716981	0.564356	0.205674	0.716535	0.716667	0.144737	0.313253	0.125	0.214876
0.694444	0.605634	0.52	0.724638	0.746479	0.866667	0.702703	0.590164	0.719626	0.326316	0.194872	0.347932
0.920635	0.831858	0.662651	0.824176	0.642857	0.631579	0.134328	0.745098	0.537736	0.225	0.221557	0.111111
0.644444	0.607143	0.672414	0.460317	0.322034	0.714286	0.227273	0.666667	0.714286	0.25	0.25	0.492754
0.181818	0.296703	0.607843	0.672727	0.640909	0.732	0.230769	0.753425	0.824561	0.174419	0.232804	0.306123
0.535714	0.336842	0.644028	0.775	0.594595	0.653465	0.210938	0.764331	0.876812	0.716418	0.279412	0.318182
0.647887	0.20202	0.647059	0.635593	0.576271	0.836903	0.97	0.661539	0.167665	0.434783	0.676471	0.27451
0.640625	0.725926	0.581081	0.7	0.717073	0.891239	0.69697	0.848485	0.982759	0.361111	0.159021	0.603774
0.190476	0.936364	0.282051	0.641791	0.70946	0.635135	0.727273	0.488	0.8	0.483871	0.134328	0.666667
0.557692	0.41555	0.175824	0.948276	0.702128	0.630769	0.755556	0.615385	0.551724	0.153846	0.284672	0.485294
0.563291	0.615385	0.517647	0.779661	0.478723	0.661765	0.911917	0.594595	0.655172	0.255102	0.952381	0.285714
0.692783	0.869863	0.631579	0.22	0.731343	0.77193	0.765957	0.71831	0.729412	0.308823	0.6	0.171779
0.715152	0.787879	0.924242	0.697917	0.585366	0.79562	0.671875	0.88	0.716667	0.282353	0.247059	0.155172
0.556391	0.587121	0.8625	0.689655	0.855072	0.839506	0.433735	0.898551	0.773585	0.657718	0.730337	0.183006
0.645995	0.666667	0.603774	0.66129	0.871795	0.967742	0.791139	0.8	0.748603	0.737705	0.75	0.206452
0.623377	0.743243	0.687075	0.565217	0.552632	0.573333	0.703209	0.747664	0.431994	0.1875	0.625	0.279441
0.668919	0.564103	0.607955	0.75	0.666667	0.77381	0.648148	0.636364	0.331612	0.19403	0.257576	0.23176
0.595238	0.566038	0.602564	0.760563	0.8	0.731707	0.693122	0.814815	0.282511	0.337079	0.2	0.155556
0.624413	0.566667	0.734328	0.684783	0.790698	0.729508	0.545455	0.727273	0.257143	0.19708	0.693694	0.197802
0.515625	0.618182	0.683938	0.669643	0.828571	0.885246	0.657143	0.74359	0.767123	0.839286	0.344156	0.142857
0.6	0.930556	0.681818	0.39759	0.690476	0.912621	0.267782	0.470199	0.87037	0.185185	0.272727	0.3
0.12	0.753425	0.649573	0.698413	0.79096	0.580952	0.702247	0.241758	0.744681	0.253521	0.262295	0.302632
0.703704	0.75	0.717391	0.945055	1	0.578125	0.644022	0.603448	0.763889	0.148148	0.231579	0.285714
0.55102	0.680851	0.25	0.963303	0.164384	0.868421	0.787402	0.788732	0.763441	0.20354	0.183333	0.205607
0.616667	0.666667	0.321839	0.807018	0.563492	0.887097	0.27	0.338462	0.714286	0.787234	0.390244	0.117647
0.689189	0.738462	0.615385	0.759494	0.571429	0.642105	0.618182	0.746269	0.75	0.218391	0.409639	0.179245
0.637584	0.728	0.719101	0.68	0.76	0.313725	0.120968	0.631579	0.80597	0.170507	0.69281	0.189655
0.541177	0.811428	0.679245	0.765957	0.611336	0.705882	0.612903	0.578947	0.941176	0.371429	0.189873	0.294118
0.668942	0.768116	0.215909	0.842105	0.605	0.512195	0.534884	0.553571	0.639535	0.21519	0.312977	0.160919
0.717949	0.627451	0.65	0.758621	0.656716	0.656489	0.787313	0.779141	0.893204	0.325581	0.356322	0.636364
0.711864	0.683333	0.687943	0.809816	0.672414	0.165714	0.818182	0.530303	0.79085	0.197368	0.313131	0.375
0.666667	0.842105	0.92437	0.243243	0.797297	0.25	0.679012	0.590361	0.697674	0.219298	0.233333	0.198473
0.705882	0.571429	0.627451	0.625	0.59322	0.317073	0.641509	0.45283	0.746479	0.222222	0.131387	0.519231
0.671642	0.764706	0.537815	0.630435	0.439394	0.673203	0.713768	0.658824	0.622222	0.21	0.0852713	0.507614
0.7	0.662338	0.627907	0.7625	0.62963	0.701987	0.786822	0.72	0.711111	0.301887	0.241667	0.15625
0.163636	0.683168	0.588235	0.672727	0.528302	0.691919	0.743961	0.63522	0.837209	0.212766	0.521739	0.142857
0.186047	0.68932	0.68932	0.778761	0.653061	0.652174	0.85	0.5625	0.746032	0.25	0.7	0.413044
0.191489	0.671875	0.442553	0.578313	0.654867	0.639344	0.574468	0.544304	0.791045	0.637363	0.227273	0.305556
0.470588	0.622951	0.176471	0.154762	0.851485	0.722222	0.15	0.640625	0.797101	0.122222	0.696	0.173252
0.796512	0.83	0.756302	0.6	0.819672	0.601695	0.898734	0.642202	0.785714	0.222222	0.175	0.731959
0.757576	0.911392	0.20548	0.724138	0.32	0.231214	0.834975	0.294118	0.797468	0.205882	0.162162	0.100917
0.779412	0.763158	0.174603	0.684931	0.188277	0.707182	0.940055	0.714286	0.23913	0.159375	0.237288	0.12987
0.858491	0.606557	0.255102	0.87324	0.592593	0.735	0.622857	0.796117	0.263158	0.183099	0.304136	0.142857
0.732824	0.769231	0.742857	0.860759	0.211111	0.824675	0.135593	0.75	0.229508	0.302326	0.711111	0.15
0.598131	0.65285	0.640625	0.711538	0.641026	0.617647	0.1	0.590164	0.231884	0.246753	0.298701	0.1777
0.709302	0.755814	0.866667	0.434978	0.604167	0.865591	0.83871	0.52439	0.416149	0.5	0.24	0.473118
0.697674	0.666667	0.666667	0.7375	0.662651	0.524823	0.698565	0.75	0.581818	0.627119	0.238411	0.153846
0.666667	0.645161	0.666667	0.795918	0.133333	0.202128	0.652291	0.755319	0.35	0.166667	0.202532	0.190476
0.761905	0.606742	0.581197	0.788462	0.706422	0.697248	0.833333	0.821918	0.745455	0.716667	0.171617	0.171429
0.807229	0.73743	0.643885	0.652174	0.612069	0.694915	0.420118	0.458333	0.710526	0.261905	0.278689	0.190476
0.6875	0.693182	0.546512	0.544304	0.625	0.676191	0.842795	0.766497	0.251613	0.285714	0.153846	0.2
0.65	0.768595	0.695652	0.803922	0.795181	0.642857	0.682353	0.421053	0.909091	0.15942	0.188406	0.693548
0.745098	0.546099	0.722222	0.769231	0.318841	0.60181	0.692913	0.526316	0.693878	0.337302	0.361702	0.189873
0.670886	0.628319	0.724868	0.773585	0.339286	0.754717	0.942105	0.619718	0.698413	0.648148	0.40146	0.24359
0.666667	0.626506	0.797753	0.737864	0.647059	0.555944	0.65	0.709091	0.680328	0.236364	0.528571	0.296296
0.806452	0.662791	0.654206	0.872727	0.686131	0.708333	0.786885	0.865385	0.712264	0.225434	0.318518	0.133333
0.679012	0.575342	0.638037	0.745283	0.64898	0.842105	0.846154	0.628572	0.797297	0.735294	0.635659	0.246808
0.533981	0.630769	0.65737	0.833333	0.678571	0.635922	0.796296	0.668965	0.826667	0.261539	0.177419	0.36
0.537037	0.664	0.757143	0.970588	0.666667	0.708333	0.541401	0.5	0.659341	0.166667	0.233696	0.282353
0.694657	0.478022	0.240741	0.651515	0.703947	0.67359	0.673077	0.49763	0.784314	0.64	0.320988	0.612903
0.802632	0.556522	0.685315	0.699301	0.466667	0.779006	0.712598	0.507042	0.754386	0.55814	0.43662	0.2
0.722222	0.195876	0.567901	0.329412	0.544828	0.647059	0.709091	0.666667	0.84127	0.459016	0.178404	0.171429
0.483871	0.546154	0.633663	0.375	0.141844	0.71875	0.785047	0.646465	0.866667	0.271739	0.121495	0.269231
0.769565	0.565217	0.618321	0.580952	0.709677	0.150685	0.753846	0.473684	0.733333	0.186047	0.148936	0.670732
0.541806	0.575	0.577982	0.780488	0.512195	0.653061	0.703125	0.436782	0.772727	0.451613	0.134328	0.608696
0.596154	0.830508	0.75	0.70073	0.724138	0.6375	0.694915	0.376471	0.695652	0.290323	0.176904	0.5375
0.58209	0.706522	0.853659	0.711111	0.743478	0.225	0.753769	0.81579	0.651515	0.176471	0.166667	0.438597
0.436464	0.19	0.651613	0.517647	0.596154	0.928571	0.628205	0.657658	0.708861	0.262295	0.191489	0.666667
0.819672	0.482955	0.652174	0.627451	0.610738	0.722973	0.681818	0.627119	0.75	0.268041	0.252137	0.216667
0.724138	0.674157	0.91358	0.715517	0.6	0.658537	0.625	0.658824	0.301587	0.305556	0.587302	0.346154
0.676471	0.189781	0.385417	0.734694	0.201278	0.60355	0.8	0.727273	0.693182	0.274648	0.125	0.212389
0.650794	0.231788	0.449438	0.520833	0.880342	0.93617	0.714286	0.732394	0.631579	0.377358	0.203883	0.231638
0.666667	0.268657	0.763158	0.681818	0.716981	0.771429	0.582915	0.5625	0.75	0.130671	0.169643	0.140351
0.686047	0.722222	0.46875	0.756098	0.864078	0.814229	0.642336	0.592593	0.611111	0.106599	0.233161	0.211207
0.745283	0.5375	0.509091	0.782609	0.878788	0.822222	0.567901	0.710145	0.650602	0.145454	0.52439	0.173184
0.622222	0.165413	0.625	0.782609	0.485294	0.672131	0.532164	0.75	0.803419	0.13	0.246377	0.111675
0.581395	0.6	0.681818	0.533333	0.731844	0.666667	0.762295	0.564103	0.783333	0.168067	0.254098	0.209302
0.731707	0.224852	0.967971	0.758454	0.696833	0.630137	0.583333	0.690476	0.795652	0.132076	0.122302	0.31746
0.773585	0.772727	0.583333	0.770115	0.908397	0.616822	0.625	0.529915	0.8	0.255556	0.854167	0.5
0.674157	0.303303	0.647059	0.142857	0.873016	0.688172	0.787879	0.606838	0.798246	0.783333	0.944444	0.29235
0.589286	0.538044	0.657143	0.571429	0.697674	0.827027	0.75	0.609375	0.796296	0.215686	0.947183	0.175
0.597015	0.538983	0.733333	0.69697	0.809524	0.854167	0.590909	0.61165	0.646018	0.102362	0.908108	0.231325
0.627376	0.603306	0.660869	0.560241	0.842105	0.717054	0.711111	0.535211	0.933333	0.741935	0.709302	0.73399
0.482072	0.58	0.646552	0.652174	0.193878	0.205128	0.631579	0.736111	0.914894	0.607143	0.765432	0.546512
0.653061	0.625	0.538462	0.61745	0.190476	0.179868	0.519231	0.578947	0.88	0.242038	0.415584	0.192983
0.808823	0.544304	0.588235	0.582279	0.246154	0.584071	0.5	0.566265	0.777778	0.692308	0.178306	0.264957
0.6	0.681818	0.458333	0.256198	0.717391	0.68932	0.451977	0.65	0.246753	0.116883	0.25	0.25
0.753521	0.326087	0.776699	0.942308	0.672662	0.655556	0.718593	0.711864	0.16129	0.533333	0.255319	0.138889
0.67	0.708333	0.761905	0.850649	0.904762	0.820896	0.563636	0.59375	0.897959	0.6	0.232558	0.104167
0.52381	0.522388	0.843284	0.804	0.606383	0.773585	0.790476	0.518182	0.864706	0.113924	0.214689	0.2
0.7	0.714286	0.835294	0.742857	0.233333	0.575342	0.786207	0.68421	0.682243	0.234043	0.137615	0.588235
0.532995	0.183908	0.606061	0.710145	0.805556	0.690141	0.512195	0.673171	0.62037	0.277778	0.198502	0.707317
0.529412	0.303571	0.765306	0.822222	0.851064	0.595745	0.415033	0.847222	0.659574	0.468085	0.0909091	0.25
0.40625	0.163636	0.873684	0.7	0.857143	0.228758	0.771429	0.519231	0.850746	0.210526	0.246154	0.346667
0.615776	0.596491	0.622641	0.617021	0.982143	0.761194	0.674419	0.342857	0.728571	0.289855	0.597015	0.434783
0.901639	0.724138	0.616667	0.257812	0.621118	0.539877	0.771429	0.645161	0.824324	0.363636	0.340659	0.147826
0.619377	0.2625	0.795455	0.504505	0.116883	0.721154	0.606557	0.605263	0.869565	0.142857	0.322917	0.225564
0.571429	0.428571	0.64	0.653846	0.858586	0.777778	0.717073	0.181818	0.746479	0.19403	0.123967	0.242857
0.490566	0.232877	0.941176	0.740741	0.859813	0.818182	0.630631	0.430556	0.8	0.520833	0.666667	0.214953
0.650794	0.236842	0.648	0.621212	0.884615	0.592105	0.673077	0.573333	0.745455	0.231707	0.220588	0.169811
0.532258	0.210526	0.821053	0.768421	0.845238	0.916129	0.742382	0.730769	0.697674	0.146789	0.192983	0.222222
0.26	0.28125	0.604938	0.6	0.774775	0.614035	0.744624	0.785714	0.638889	0.147059	0.243243	0.198653
0.166667	0.28866	0.642857	0.764706	0.668874	0.583333	0.882353	0.727273	0.690141	0.672956	0.109589	0.181818
0.837209	0.638554	0.627907	0.660714	0.6	0.761905	0.758621	0.605263	0.677419	0.604167	0.354839	0.190698
0.726027	0.225275	0.733333	0.711111	0.754386	0.825397	0.26087	0.59375	0.607843	0.545455	0.730159	0.733871
0.635593	0.236842	0.575949	0.655172	0.725	0.297909	0.640777	0.52381	0.754717	0.68421	0.565217	0.710145
0.84507	0.31579	0.689189	0.56	0.714286	0.337349	0.608696	0.574324	0.888889	0.128571	0.171975	0.258064
0.764706	0.59375	0.633803	0.593407	0.673228	0.431818	0.580645	0.447674	0.789474	0.156627	0.248	0.203125
0.671233	0.666667	0.659574	0.552	0.61875	0.526316	0.933333	0.291667	0.823529	0.155172	0.515151	0.686869
0.931034	0.758007	0.205674	0.529412	0.769231	0.516483	0.669173	0.292135	0.8	0.673469	0.113333	0.511111
0.932515	0.6	0.854545	0.837209	0.833333	0.657143	0.712871	0.272727	0.73913	0.302326	0.107595	0.690476
0.687134	0.175	0.509091	0.504425	0.81579	0.948718	0.695652	0.709091	0.5	0.210526	0.146067	0.625954
0.818182	0.223881	0.751748	0.612245	0.944444	0.42446	0.322034	0.449275	0.621762	0.513889	0.181373	0.625
0.78481	0.227891	0.692308	0.625	0.756098	0.163265	0.568365	0.815385	0.637931	0.298969	0.169491	0.708995
0.659091	0.65	0.796117	0.567901	0.688889	0.19403	0.44	0.585714	0.828571	0.153846	0.263959	0.336842
0.76259	0.740741	0.701754	0.68421	0.712121	0.685185	0.510638	0.251534	0.613139	0.23913	0.358209	0.384615
0.625641	0.210784	0.567164	0.686567	0.745098	0.661224	0.151515	0.208333	0.766667	0.469388	0.269608	0.432099
0.802469	0.240741	0.677273	0.761905	0.672414	0.572917	0.568966	0.109756	0.754386	0.169811	0.36	0.278689
0.653333	0.654321	0.703704	0.583333	0.689655	0.780488	0.698113	0.0886076	0.625	0.259259	0.365079	0.285714
0.803109	0.123711	0.665025	0.770833	0.75	0.678261	0.719298	0.648649	0.677419	0.159091	0.397436	0.258621
0.923077	0.214912	0.69378	0.26087	0.695652	0.657534	0.547107	0.465517	0.597222	0.212389	0.357143	0.319149
0.71028	0.264706	0.734375	0.253333	0.823529	0.642857	0.712121	0.652778	0.609756	0.146552	0.219048	0.176667
0.826923	0.701149	0.787879	0.232558	0.810345	0.68	0.780488	0.561403	0.636364	0.3125	0.238095	0.194444
0.876712	0.2	0.909091	0.839286	0.633333	0.777027	0.718182	0.802632	0.885057	0.170213	0.190909	0.823529
0.725	0.285714	0.647887	0.625	0.75974	0.643836	0.43662	0.831461	0.7	0.251429	0.313433	0.275591
0.75	0.224138	0.753623	0.313953	0.695652	0.638656	0.714286	0.534884	0.877551	0.25	0.204819	0.1
0.826087	0.300971	0.422222	0.681818	0.677966	0.226415	0.661417	0.692308	0.889706	0.31746	0.719298	0.172794
0.746835	0.65285	0.656716	0.722222	0.795276	0.222222	0.166667	0.605634	0.961039	0.218182	0.370732	0.210526
0.686567	0.743243	0.728889	0.580645	0.771084	0.752688	0.661017	0.19403	0.75	0.351351	0.183168	0.265
0.632653	0.106796	0.595745	0.732143	0.675676	0.216667	0.503876	0.256757	0.767123	0.291139	0.183935	0.216
0.711538	0.654762	0.763636	0.678261	0.608392	0.25	0.483051	0.166667	0.647059	0.152542	0.25	0.159004
0.609589	0.846154	0.714286	0.258621	0.729412	0.634921	0.669065	0.896552	0.738636	0.158273	0.185185	0.166667
0.666667	0.535714	0.586207	0.74	0.699029	0.635204	0.64557	0.77551	0.791667	0.206349	0.169491	0.192118
0.637931	0.276596	0.809524	0.564706	0.692308	0.882759	0.577465	0.763636	0.938144	0.505882	0.5	0.208333
0.636364	0.619048	0.755906	0.594828	0.622641	0.75	0.844828	0.640884	0.6	0.209677	0.57377	0.23221
0.54	0.561644	0.597222	0.52439	0.852273	0.728972	0.597203	0.590909	0.727273	0.263158	0.245283	0.981132
0.681818	0.121212	0.573529	0.780822	0.650794	0.761364	0.720779	0.136364	0.709924	0.18	0.218391	0.243243
0.558333	0.240506	0.652632	0.812121	0.627119	0.671875	0.861789	0.168675	0.678571	0.216783	0.735849	0.553398
0.84375	0.203947	0.913183	0.753731	0.157895	0.679612	0.582474	0.662338	0.594203	0.19079	0.444444	0.22807
0.755396	0.6	0.742424	0.6375	0.766667	0.614679	0.336634	0.602941	0.781818	0.239316	0.211538	0.176685
0.726079	0.187773	0.668965	0.76	0.59	0.584795	0.661972	0.698413	0.85	0.142857	0.1875	0.0980392
0.6	0.736842	0.807018	0.66611	0.830189	0.632353	0.667925	0.625	0.715596	0.229508	0.531915	0.152
0.584906	0.716418	0.40625	0.702454	0.731035	0.695652	0.730769	0.678571	0.816901	0.24	0.232877	0.0681818
0.748201	0.904564	0.695652	0.79	0.766234	0.831395	0.674641	0.59292	0.714286	0.359551	0.109756	0.148148
0.658537	0.215447	0.722222	0.919355	0.666667	0.596958	0.748148	0.621622	0.774194	0.135802	0.254144	0.292683
0.711864	0.54902	0.726496	0.196429	0.161905	0.619355	0.383333	0.666667	0.728814	0.222222	0.190476	0.226667
0.301527	0.78125	0.971831	0.661017	0.256881	0.846774	0.754386	0.672131	0.768907	0.216667	0.702703	0.855422
0.444444	0.259259	0.741573	0.528302	0.747127	0.723577	0.638889	0.744681	0.913043	0.413044	0.608392	0.134078
0.404762	0.235741	0.686567	0.74	0.631148	0.626866	0.603774	0.792453	0.743243	0.162162	0.252632	0.576271
0.580488	0.166667	0.633721	0.875	0.444444	0.80303	0.0512821	0.676471	0.648649	0.236842	0.213333	0.554688
0.197969	0.708738	0.787037	0.85	0.677419	0.763889	0.702128	0.567568	0.752577	0.693878	0.256098	0.228395
0.205438	0.690909	0.769231	0.731707	0.210526	0.826087	0.617801	0.677966	0.729167	0.215686	0.290323	0.207207
0.255319	0.608108	0.554688	0.727273	0.247525	0.556075	0.508475	0.306452	0.195402	0.111111	0.613402	0.660377
0.629213	0.678261	0.477273	0.71	0.629921	0.441758	0.673077	0.545455	0.924731	0.282051	0.170732	0.153846
0.650794	0.761682	0.525926	0.697674	0.62069	0.169231	0.426229	0.632353	0.72549	0.252525	0.176471	0.220096
0.617647	0.472222	0.733333	0.619469	0.75	0.728261	0.411765	0.645161	0.668965	0.254902	0.153061	0.307692
0.487179	0.674699	0.644444	0.794118	0.984733	0.84	0.603774	0.702128	0.690141	0.139344	0.165138	0.13587
0.666667	0.402778	0.735294	0.822222	0.977778	0.676768	0.521127	0.624204	0.731482	0.6875	0.513514	0.236364
0.511628	0.707692	0.652482	0.5	0.225806	0.761006	0.571429	0.7	0.705128	0.717391	0.2	0.137577
0.636364	0.651515	0.755814	0.52	0.149254	0.59322	0.717949	0.708333	0.666667	0.222222	0.249584	0.183908
0.227273	0.5	0.680851	0.226415	0.7	0.677778	0.758065	0.875	0.745455	0.245614	0.302632	0.192308
0.57377	0.65942	0.560606	0.752809	0.64	0.643836	0.641026	0.385965	0.928571	0.402062	0.555556	0.2375
0.616279	0.590164	0.610169	0.83	0.789474	0.180108	0.68421	0.56338	0.875	0.266667	0.713376	0.169231
0.503356	0.592593	0.695652	0.809524	0.875	0.704348	0.7125	0.777778	0.752688	0.163743	0.220339	0.452381
0.806452	0.24359	0.647059	0.619565	0.747253	0.45946	0.575342	0.730159	0.671233	0.421053	0.218391	0.604061
0.631579	0.633333	0.610526	0.790323	0.883117	0.622951	0.689655	0.737705	0.723809	0.253846	0.282857	0.898734
0.631579	0.176471	0.735135	0.705882	0.725051	0.252174	0.442308	0.637931	0.791667	0.263158	0.214286	0.222222
0.645833	0.58427	0.745455	0.861111	0.676471	0.604651	0.608187	0.588235	0.803738	0.326923	0.591398	0.198437
0.645833	0.668246	0.783784	0.810127	0.654206	0.676692	0.643478	0.714286	0.430267	0.64	0.269231	0.191176
0.704918	0.584906	0.724771	0.772727	0.724138	0.807453	0.771084	0.575758	0.398165	0.648649	0.193182	0.248908
0.726316	0.647059	0.470833	0.719512	0.676191	0.654135	0.890805	0.857143	0.37415	0.58209	0.671053	0.0666667
0.784314	0.62406	0.753247	0.423729	0.735931	0.653846	0.630435	0.811189	0.728571	0.533333	0.488636	0.199095
0.987654	0.566802	0.7	0.737705	0.180328	0.756098	0.674419	0.647059	0.666667	0.265625	0.230769	0.12766
0.539683	0.71875	0.222798	0.7	0.913043	0.646766	0.580645	0.304348	0.738095	0.715909	0.655172	0.894737
0.763889	0.735294	0.724138	0.777778	0.639344	0.642105	0.651429	0.68	0.681818	0.68421	0.167183	0.11
0.54902	0.661765	0.855856	0.755102	0.142857	0.641791	0.554404	0.569893	0.822222	0.2	0.214286	0.212121
0.777778	0.748718	0.746988	0.675325	0.135922	0.601156	0.896552	0.585714	0.713044	0.153846	0.714286	0.181818
0.482877	0.776923	0.491525	0.652174	0.211765	0.377049	0.931193	0.689655	0.647059	0.235955	0.253968	0.245059
0.397059	0.658824	0.748572	0.766667	0.203704	0.670103	0.662338	0.616667	0.847458	0.275362	0.672414	0.227273
0.902439	0.672222	0.7	0.782609	0.410959	0.642857	0.178218	0.65625	0.62963	0.173469	0.280822	0.0909091
0.608696	0.634409	0.636364	0.774194	0.624046	0.712871	0.177215	0.6	0.6875	0.219512	0.171053	0.210843
0.78	0.658333	0.560976	0.681818	0.855263	0.692661	0.703704	0.75	0.4375	0.318681	0.579365	0.204082
0.611111	0.53202	0.566667	0.740741	0.770492	0.510753	0.754386	0.660377	0.85	0.240741	0.355932	0.195652
0.615385	0.711584	0.634146	0.779279	0.673469	0.659864	0.592	0.6875	0.110526	0.172043	0.262774	0.153846
0.738095	0.692308	0.955882	0.711864	0.650794	0.672727	0.834711	0.609195	0.234323	0.182692	0.182927	0.168831
0.586667	0.765625	0.78	0.888889	0.871795	0.755102	0.752809	0.778523	0.254167	0.201681	0.16129	0.19
0.409091	0.676191	0.780488	0.859375	0.330827	0.869565	0.621795	0.674699	0.840909	0.25	0.180328	0.213793
0.663717	0.724138	0.625	0.763636	0.574468	0.8	0.677824	0.702703	0.550459	0.352941	0.234043	0.461539
0.659794	0.75	0.666667	0.781421	0.44898	0.544444	0.818841	0.616279	0.741007	0.212121	0.358491	0.177419
0.763158	0.316239	0.865672	0.746412	0.732955	0.583333	0.636364	0.831933	0.641304	0.14	0.381443	0.28125
0.677966	0.18	0.703125	0.344262	0.899083	0.458333	0.743421	0.877193	0.763889	0.709302	0.319444	0.325
0.520548	0.908088	0.811321	0.672	0.420455	0.296875	0.884058	0.85906	0.729167	0.621622	0.369048	0.210526
0.319149	0.745098	0.796296	0.640625	0.75	0.594286	0.928571	0.571429	0.697842	0.0909091	0.252252	0.257732
0.54054	0.638554	0.571429	0.272727	0.676136	0.659091	0.576271	0.702899	0.755556	0.12963	0.180556	0.512195
0.73913	0.909091	0.650602	0.716667	0.837209	0.884259	0.627451	0.666667	0.586207	0.216667	0.191358	0.627119
0.675	0.954545	0.514286	0.776119	0.838509	0.674797	0.787565	0.702128	0.898305	0.459016	0.218182	0.266667
0.192308	0.787879	0.713115	0.669355	0.657895	0.877049	0.416981	0.638889	0.754098	0.270483	0.16	0.26741
0.68421	0.638889	0.641256	0.726415	0.652632	0.76699	0.734219	0.826667	0.704545	0.340425	0.275229	0.207317
0.672727	0.568493	0.705128	0.779661	0.786667	0.888889	0.568627	0.5625	0.791209	0.289308	0.205128	0.174603
0.686441	0.635135	0.693878	0.833333	0.802632	0.832215	0.744186	0.60274	0.688889	0.25	0.757576	0.230303
0.826087	0.580882	0.645455	0.689655	0.717391	0.77193	0.669492	0.518518	0.884615	0.217391	0.28125	0.631579
0.558823	0.422535	0.781818	0.661972	0.722222	0.914634	0.225806	0.214286	0.661539	0.29	0.231884	0.575
0.652174	0.433544	0.62212	0.818182	0.882353	0.627451	0.649573	0.195122	0.729167	0.692308	0.228916	0.167236
0.68421	0.858065	0.620968	0.777778	0.747368	0.744526	0.5	0.563218	0.886364	0.756098	0.306123	0.666667
0.568627	0.773585	0.831683	0.491803	0.835165	0.475452	0.256098	0.630769	0.777778	0.166667	0.615385	0.223404
0.709302	0.695652	0.822581	0.682292	0.859155	0.277778	0.608696	0.614286	0.776119	0.520408	0.561856	0.18
0.502924	0.570866	0.201219	0.728434	0.77551	0.657407	0.596491	0.641509	0.666667	0.170426	0.2	0.303571
0.803279	0.62069	0.518135	0.246667	0.738739	0.657459	0.518518	0.507692	0.676768	0.253731	0.1875	0.302521
0.935185	0.791367	0.641892	0.566038	0.695187	0.78481	0.492754	0.571429	0.431193	0.731707	0.18595	0.096
0.80531	0.578947	0.797297	0.765625	0.658824	0.890244	0.694915	0.642857	0.275	0.234694	0.129167	0.227273
0.741667	0.66443	0.744444	0.604651	0.765432	0.588889	0.606742	0.9	0.671053	0.16318	0.136585	0.264706
0.8	0.682465	0.643836	0.6875	0.830189	0.849315	0.340909	0.702479	0.580838	0.293478	0.211538	0.184466
0.529412	0.655738	0.815385	0.744898	0.216667	0.603774	0.673267	0.541667	0.225806	0.174157	0.194379	0.279279
0.666667	0.572414	0.831776	0.684615	0.240876	0.740385	0.661442	0.515982	0.583333	0.178571	0.119718	0.186047
0.674912	0.79562	0.858108	0.764706	0.650794	0.653061	0.126582	0.509804	0.692857	0.211268	0.188406	0.333333
0.445783	0.196429	0.655738	0.541667	0.636364	0.853659	0.190476	0.45946	0.719626	0.207547	0.26087	0.182432
0.617977	0.622222	0.134454	0.74	0.121951	0.194444	0.758772	0.378378	0.769784	0.255814	0.151515	0.202247
0.653061	0.714286	0.614035	0.696721	0.671642	0.635983	0.733032	0.62406	0.6875	0.126984	0.163265	0.152542
0.870968	0.826087	0.467533	0.8	0.685185	0.511628	0.554348	0.6	0.793651	0.175926	0.226415	0.177215
0.885417	0.71	0.55	0.606936	0.661202	0.625	0.820225	0.842105	0.754717	0.164384	0.685484	0.226667
0.51711	0.262069	0.543103	0.663866	0.6	0.696721	0.522727	0.707692	0.649123	0.241935	0.217949	0.644444
0.622641	0.634409	0.633846	0.741935	0.708333	0.43038	0.878049	0.692308	0.722222	0.264706	0.144578	0.723684
0.43038	0.707792	0.856115	0.701299	0.833333	0.594059	0.708738	0.619718	0.584615	0.673267	0.926829	0.244898
0.698925	0.662722	0.720588	0.245902	0.197183	0.55914	0.64	0.78	0.857759	0.533333	0.728395	0.724138
0.648148	0.8125	0.966667	0.679245	0.31465	0.179688	0.851351	0.681319	0.706897	0.606383	0.580645	0.28125
0.683544	0.561539	0.826087	0.737589	0.642857	0.465116	0.822581	0.618182	0.73913	0.200787	0.267442	0.144737
0.3	0.909091	0.921569	0.758621	0.688525	0.626087	0.808511	0.705882	0.52	0.185185	0.242718	0.198312
0.688172	0.855422	0.666667	0.803175	0.890173	0.587629	0.442857	0.777778	0.814815	0.223881	0.213115	0.232877
0.8125	0.669291	0.688742	0.681818	0.787879	0.517857	0.702703	0.844828	0.769231	0.246154	0.194805	0.0851064
0.74	0.704918	0.754386	0.564516	0.896774	0.951807	0.644874	0.795918	0.664	0.12766	0.176471	0.208955
0.673913	0.27	0.210084	0.776978	0.16129	0.59375	0.829268	0.584158	0.723684	0.193182	0.120482	0.189655
0.745763	0.52	0.171429	0.797101	0.275	0.781818	0.778261	0.47191	0.706897	0.276596	1	0.139535
0.779221	0.555556	0.18	0.766355	0.748936	0.614943	0.563636	0.884615	0.6	0.121019	0.75	0.676471
0.515151	0.595506	0.189655	0.621622	0.633333	0.651741	0.544304	0.666667	0.785714	0.212871	0.152542	0.675439
0.662162	0.693548	0.60274	0.77193	0.218045	0.586207	0.80198	0.658228	0.857143	0.204545	0.656716	0.72093
0.707071	0.810526	0.425	0.733607	0.335106	0.411765	0.585366	0.584416	0.197183	0.214286	0.204918	0.17
0.523365	0.727273	0.522222	0.790123	0.172414	0.410714	0.625	0.618182	0.8625	0.287879	0.25	0.148936
0.59322	0.632911	0.759259	0.407407	0.63806	0.835938	0.699152	0.619048	0.761905	0.166667	0.789116	0.443182
0.698113	0.447155	0.737705	0.783133	0.25	0.738636	0.850267	0.666667	0.635135	0.240741	0.724138	0.212121
0.686275	0.62585	0.714286	0.5	0.768293	0.675676	0.775281	0.663044	0.72973	0.259259	0.292929	0.327586
0.684931	0.80303	0.818182	0.797101	0.8125	0.777778	0.553719	0.582418	0.768421	0.134328	0.425	0.113636
0.652174	0.728682	0.53	0.791667	0.644231	0.525751	0.491803	0.511905	0.740741	0.19697	0.311111	0.350211
0.679245	0.721519	0.721519	0.783582	0.683544	0.489209	0.697674	0.754717	0.722222	0.756579	0.258823	0.203883
0.598592	0.84058	0.639175	0.649123	0.656716	0.826923	0.653846	0.605263	0.586956	0.546512	0.205128	0.289474
0.567797	0.578313	0.679487	0.673077	0.597826	0.508772	0.609756	0.623656	0.791667	0.163934	0.28	0.463768
0.728814	0.529915	0.705882	0.62963	0.379518	0.6875	0.702128	0.55	0.153846	0.136364	0.214765	0.25
0.7	0.491228	0.838384	0.820225	0.15	0.387597	0.606383	0.657534	0.487179	0.18421	0.239316	0.145833
0.55	0.415584	0.614286	0.704545	0.841945	0.159851	0.507042	0.757576	0.782609	0.537736	0.256757	0.134454
0.612903	0.454545	0.577982	0.681159	0.714286	0.710526	0.693694	0.652174	0.738462	0.332	0.233577	0.240964
0.809917	0.75	0.632653	0.71028	0.818182	0.818182	0.282609	0.676923	0.515625	0.465116	0.174419	0.327731
0.74	0.612903	0.640625	0.658537	0.675197	0.513761	0.434783	0.787234	0.866667	0.25641	0.211864	0.193878
0.716981	0.544304	0.225	0.685714	0.690476	0.714286	0.751678	0.625538	0.645833	0.773585	0.216981	0.5
0.892857	0.734849	0.759259	0.634146	0.476471	0.447368	0.63	0.761194	0.748201	0.185039	0.130435	0.284974
0.912752	0.553571	0.8	0.746835	0.306878	0.715909	0.449736	0.723404	0.366197	0.572581	0.149038	0.173913
0.666667	0.893617	0.656863	0.411765	0.306306	0.588235	0.68421	0.666667	0.6875	0.508197	0.148148	0.191919
0.442308	0.92	0.538462	0.330275	0.682927	0.688679	0.697368	0.911765	0.690909	0.365079	0.637931	0.526882
0.676259	0.703488	0.671233	0.519084	0.714286	0.7	0.735537	0.578947	0.68421	0.18	0.543478	0.28125
0.611111	0.861386	0.714286	0.805	0.670213	0.77381	0.783784	0.73913	0.694444	0.208333	0.34188	0.20354
0.686275	0.336735	0.230769	0.635135	0.688525	0.746032	0.744681	0.554622	0.585366	0.607143	0.171053	0.681818
0.597403	0.34058	0.661539	0.811321	0.535714	0.545455	0.513514	0.821918	0.806818	0.658385	0.142857	0.242991
0.72	0.743802	0.654867	0.195122	0.671642	0.752381	0.661654	0.101562	0.738095	0.680556	0.709091	0.210526
0.730159	0.643678	0.507246	0.814815	0.966102	0.723809	0.83237	0.575758	0.722222	0.292308	0.147727	0.195
0.318182	0.73913	0.717718	0.818182	0.912698	0.71223	0.639344	0.581081	0.770833	0.306123	0.213592	0.29
0.244186	0.694444	0.677419	0.676923	0.539683	0.866667	0.775	0.801887	0.631579	0.183099	0.234568	0.272727
0.647059	0.632353	0.670659	0.475961	0.713207	0.603774	0.706553	0.584906	0.755102	0.3	0.137931	0.201754
0.677419	0.761905	0.565217	0.707865	0.543478	0.923077	0.691177	0.652174	0.84058	0.128205	0.492308	0.177778
0.725806	0.802817	0.525641	0.740741	0.644068	0.724528	0.673469	0.836364	0.674699	0.307692	0.442857	0.738397
0.666667	0.766234	0.634921	0.452381	0.745192	0.722222	0.617021	0.757576	0.822581	0.164286	0.436709	0.213483
0.720779	0.62963	0.619565	0.668874	0.709677	0.770492	0.658537	0.772727	0.756098	0.150685	0.161616	0.191571
0.727273	0.767857	0.661017	0.771429	0.721311	0.599327	1	0.818182	0.469861	0.372549	0.164456	0.685446
0.844037	0.836957	0.512195	0.835616	0.168831	0.57377	0.280702	0.682927	0.898734	0.18421	0.828947	0.123077
0.694915	0.868132	0.613139	0.735632	0.207547	0.777778	0.903846	0.701754	0.679245	0.473684	0.206897	0.279817
0.55914	0.6	0.493671	0.423529	0.701492	0.444444	0.888889	0.689189	0.632653	0.252747	0.20339	0.21978
0.551402	0.583333	0.694657	0.823529	0.751295	0.850746	0.114286	0.566929	0.373288	0.433333	0.217391	0.320513
0.631579	0.592233	0.961538	0.425806	0.616438	0.924242	0.57277	0.604651	0.343806	0.254902	0.197802	0.181818
0.564885	0.723881	0.752809	0.769633	0.705263	0.813084	0.421488	0.555556	0.742857	0.125	0.172414	0.111111
0.645161	0.872093	0.58	0.529412	0.675926	0.714286	0.64	0.660869	0.733333	0.165217	0.7375	0.162963
0.533835	0.662651	0.658537	0.19403	0.657895	0.833333	0.53937	0.816901	0.921875	0.45679	0.486486	0.0551724
0.408451	0.591398	0.6	0.658537	0.697674	0.766323	0.234637	0.729167	0.625	0.341085	0.716667	0.290323
0.747826	0.683453	0.723404	0.596774	0.767857	0.734211	0.691057	0.464912	0.659722	0.22	0.806452	0.472973
0.666667	0.708861	0.923729	0.779221	0.909091	0.651515	0.705882	0.5625	0.96875	0.243902	0.145161	0.261905
0.787879	0.676471	0.6	0.461539	0.728682	0.657143	0.726131	0.641026	0.932203	0.291139	0.166667	0.196078
0.735632	0.272727	0.2	0.714286	0.77	0.259259	0.680851	0.638462	0.822222	0.4	0.8	0.186992
0.64557	0.555556	0.535714	0.34	0.630573	0.744939	0.639175	0.766234	0.722222	0.826667	0.594595	0.409091
0.627119	0.71831	0.424658	0.703704	0.692308	0.722222	0.134831	0.778846	0.717391	0.777778	0.603054	0.670886
0.703125	0.656566	0.68254	0.227273	0.745098	0.84375	0.293104	0.68	0.788732	0.276786	0.819672	0.192771
0.272727	0.689655	0.229885	0.656716	0.637681	0.811594	0.27	0.821429	0.451965	0.220779	0.162055	0.766423
0.607595	0.865672	0.235294	0.755102	0.389892	0.573727	0.758929	0.888889	0.564103	0.415584	0.298137	0.25641
0.69079	0.166808	0.202532	0.591549	0.634921	0.248	0.677852	0.765957	0.823529	0.775862	0.246154	0.185185
0.191011	0.108974	0.571429	0.771739	0.761905	0.196262	0.712551	0.571429	0.7	0.211111	0.2	0.323944
0.598425	0.244813	0.119403	0.75	0.615385	0.0806452	0.626506	0.885714	0.696429	0.756757	0.746835	0.274336
0.538462	0.515385	0.629032	0.719512	0.5	0.895238	0.25974	0.724638	0.769231	0.350877	0.270588	0.218045
0.647059	0.15942	0.660869	0.794118	0.267606	0.892308	0.621212	0.666667	0.590164	0.645161	0.155039	0.172414
0.903448	0.741379	0.617977	0.651515	0.710526	0.692593	0.609756	0.71875	0.666667	0.317241	0.154762	0.190476
0.87324	0.646341	0.75	0.672	0.765957	0.573113	0.680473	0.659091	0.589286	0.216216	0.201754	0.157895
0.696202	0.526667	0.75	0.704545	0.847059	0.672727	0.653846	0.612245	0.668317	0.232143	0.18	0.35461
0.75	0.616667	0.69697	0.675676	0.160428	0.669118	0.709091	0.723404	0.574257	0.210526	0.155172	0.590426
0.818182	0.73913	0.788462	0.792453	0.309645	0.786408	0.698113	0.764706	0.877193	0.323864	0.333333	0.104418
0.836538	0.625	0.374233	0.72973	0.652174	0.580205	0.617647	0.693878	0.604167	0.135593	0.157143	0.239726
0.69898	0.735849	0.691589	0.621053	0.606061	0.401274	0.866667	0.372881	0.694118	0.236364	0.264501	0.881818
0.47486	0.618644	0.766667	0.690476	0.516779	0.697143	0.626506	0.721649	0.64127	0.478873	0.222222	0.385965
0.910615	0.75	0.407407	0.808219	0.566929	0.585	0.727273	0.546667	0.666667	0.314286	0.3	0.201923
0.37037	0.7	0.587097	0.654321	0.727273	0.61194	0.701219	0.305882	0.87251	0.191011	0.230769	0.628572
0.45	0.703704	0.638889	0.75	0.676471	0.775862	0.588235	0.676191	0.91358	0.222222	0.197297	0.744186
0.336842	0.753623	0.675439	0.675258	0.580952	0.21978	0.798165	0.5	0.677966	0.211921	0.421875	0.478873
0.649123	0.506494	0.686567	0.718447	0.677419	0.228571	0.418182	0.674699	0.286325	0.130873	0.60274	0.284247
0.471204	0.66443	0.609524	0.729167	0.735577	0.52	0.698276	0.867925	0.2	0.274194	0.645833	0.0833333
0.6	0.716667	0.774775	0.701754	0.245098	0.638298	0.716667	0.634409	0.729167	0.14433	0.306358	0.321101
0.538462	0.558559	0.68421	0.20548	0.186813	0.107527	0.726027	0.6875	0.470085	0.672414	0.419643	0.193548
0.404762	0.857143	0.62963	0.701149	0.867769	0.682008	0.778656	0.62	0.586667	0.178862	0.245614	0.601156
0.765432	0.210526	0.78022	0.573034	0.781513	0.621469	0.676471	0.679487	0.27027	0.214286	0.72314	0.277778
0.556338	0.461539	0.628099	0.563636	0.678261	0.606695	0.793103	0.609756	0.700855	0.155556	0.191489	0.127119
0.517647	0.641619	0.57047	0.666667	0.703125	0.80597	0.657895	0.758621	0.25	0.242424	0.305343	0.328125
0.6	0.573171	0.617886	0.783582	0.886792	0.795455	0.701389	0.676471	0.818182	0.174419	0.252252	0.276316
0.689189	0.581395	0.537736	0.809524	0.884273	0.618557	0.147059	0.675	0.649007	0.333333	0.830189	0.227273
0.446808	0.698413	0.594595	0.618421	0.549296	0.790698	0.191257	0.469231	0.706806	0.160839	0.157895	0.320513
0.511848	0.859649	0.822222	0.677966	0.753247	0.691275	0.195402	0.783784	0.746269	0.148855	0.168317	0.191781
0.648936	0.923077	0.707865	0.735294	0.816177	0.583333	0.703704	0.64	0.790323	0.193548	0.2	0.387097
0.691099	0.71831	0.718232	0.75	0.930233	0.4	0.115385	0.617977	0.765957	0.65	0.188679	0.242424
0.626667	0.54717	0.571429	0.824561	0.883721	0.351562	0.735294	0.730769	0.741935	0.37037	0.156398	0.37037
0.627907	0.441177	0.634615	0.754098	0.224576	0.674797	0.717391	0.56338	0.612903	0.576271	0.162651	0.310345
0.623529	0.867647	0.702703	0.861878	0.145454	0.166667	0.54698	0.662651	0.823529	0.206897	0.197674	0.204918
0.609756	0.583333	0.666667	0.838983	0.136752	0.92145	0.586667	0.184783	0.833333	0.165048	0.185185	0.597701
0.666667	0.771186	0.729412	0.485356	0.649123	0.771084	0.9	0.836066	0.673469	0.0740741	0.271429	0.21519
0.627907	0.129032	0.685185	0.453488	0.695312	0.632	0.706422	0.777778	0.738095	0.263158	0.266667	0.276316
0.676056	0.195122	0.736842	0.72973	0.378378	0.29	0.671264	0.783784	0.716667	0.252174	0.699346	0.178571
0.606742	0.612245	0.641509	0.727273	0.679825	0.705882	0.733333	0.531915	0.705882	0.255556	0.668874	0.695652
0.448819	0.894737	0.706897	0.362319	0.616162	0.540682	0.191176	0.64	0.826087	0.681818	0.181818	0.228188
0.5	0.898734	0.906977	0.698113	0.757143	0.75	0.205	0.773585	0.658228	0.128205	0.0977444	0.172691
0.554054	0.300847	0.571429	0.768293	0.68	0.64497	0.678571	0.508333	0.867647	0.165775	0.165517	0.246377
0.792683	0.730159	0.685185	0.51087	0.895833	0.504587	0.380952	0.722488	0.794118	0.234375	0.59375	0.186667
0.709302	0.534483	0.636364	0.173913	0.724771	0.628572	0.651685	0.763158	0.609091	0.253333	0.533333	0.604563
0.909091	0.647887	0.864407	0.727273	0.924051	0.5	0.603448	0.714286	0.766667	0.358974	0.195122	0.612903
0.723529	0.804348	0.365714	0.728261	0.736486	0.634409	0.520833	0.8	0.714286	0.185185	0.246154	0.319149
0.574803	0.734375	0.738095	0.59375	0.154047	0.775194	0.675676	0.754902	0.663636	0.292683	0.243902	0.618421
0.723577	0.618182	0.775758	0.727273	0.753846	0.635359	0.653266	0.735294	0.768	0.236559	0.235294	0.403846
0.632911	0.490385	0.761905	0.633803	0.96	0.514852	0.648	0.210256	0.669725	0.213675	0.236364	0.216129
0.669725	0.705128	0.641304	0.875	0.752941	0.774038	0.485714	0.78	0.655172	0.2	0.384615	0.663934
0.609756	0.527473	0.645833	0.714286	0.830189	0.651613	0.632184	0.604167	0.727273	0.240741	0.336364	0.228571
0.5	0.360465	0.622951	0.593407	0.697368	0.160919	0.603175	0.666667	0.779141	0.563636	0.615385	0.192308
0.716981	0.775362	0.876191	0.925466	0.151751	0.566265	0.888889	0.839286	0.756098	0.220184	0.222772	0.179191
0.652174	0.736486	0.117977	0.690141	0.218182	0.391304	0.613333	0.563218	0.844828	0.180723	0.344828	0.796117
0.7375	0.584746	0.184028	0.632653	0.690648	0.5625	0.833333	0.643836	0.730337	0.204082	0.338983	0.388889
0.701299	0.789474	0.315217	0.662338	0.7	0.676923	0.688889	0.62069	0.760563	0.179856	0.6	0.264151
0.760736	0.779661	0.235294	0.209677	0.276923	0.65896	0.710204	0.567164	0.712121	0.319588	0.56	0.116022
0.611111	0.22973	0.642857	0.681319	0.247934	0.31291	0.539062	0.828947	0.971429	0.186667	0.54	0.25
0.701492	0.660377	0.58	0.5625	0.531915	0.335329	0.705729	0.727273	0.858407	0.215686	0.604167	0.578947
0.644068	0.717949	0.871795	0.698795	0.271605	0.469388	0.693069	0.828358	0.192308	0.163934	0.193548	0.274854
0.671329	0.722222	0.615385	0.364486	0.818182	0.694291	0.79798	0.830986	0.323741	0.142857	0.695454	0.644068
0.780822	0.35443	0.676923	0.732759	0.874074	0.27027	0.704348	0.589041	0.475	0.243421	0.293785	0.111732
0.75	0.538462	0.202055	0.821429	0.911765	0.681373	0.6	0.620253	0.822222	0.641509	0.152542	0.326347
0.679245	0.571429	0.191919	0.611111	0.80303	0.65	0.646288	0.607595	0.6875	0.185714	0.1	0.199346
0.707317	0.351064	0.704225	0.625	0.84375	0.549689	0.523077	0.794118	0.742424	0.207317	0.238889	0.248848
0.75	0.791045	0.666667	0.866667	0.826923	0.671233	0.620438	0.465517	0.692308	0.823529	0.681818	0.238095
0.682927	0.678571	0.65	0.673913	0.692308	0.69697	0.638298	0.914894	0.764706	0.610169	0.275229	0.135135
0.693333	0.788462	0.552845	0.666667	0.724138	0.568905	0.905941	0.652174	0.711111	0.327586	0.0425532	0.442857
0.793103	0.857143	0.763636	0.887324	0.0777778	0.646465	0.595238	0.458333	0.815385	0.762887	0.606452	0.208571
0.117647	0.733945	0.701031	0.1875	0.78453	0.53125	0.714286	0.651163	0.713287	0.797297	0.777778	0.122995
0.835443	0.692308	0.785047	0.285714	0.810127	0.737226	0.627119	0.62963	0.851852	0.445946	0.384106	0.25641
0.702532	0.6875	0.738636	0.614035	0.739726	0.583333	0.586207	0.546053	0.842857	0.423077	0.347826	0.354331
0.725275	0.814286	0.587629	0.703125	0.34555	0.698413	0.333333	0.671875	0.719298	0.463917	0.175141	0.185714
0.514563	0.605263	0.61194	0.641791	0.537634	0.647541	0.65625	0.601351	0.75	0.208333	0.188679	0.153846
0.491071	0.632	0.672131	0.808511	0.654545	0.771186	0.588235	0.609023	0.759259	0.363985	0.747127	0.164384
0.460472	0.627907	0.75	0.791139	0.747748	0.708333	0.42	0.548193	0.739496	0.136364	0.171875	0.277027
0.43617	0.692308	0.634921	0.666667	0.713044	0.731569	0.655629	0.694915	0.767442	0.772727	0.188571	0.304348
0.618182	0.276316	0.591837	0.705882	0.557078	0.504132	0.458333	0.92	0.761194	0.549451	0.630769	0.59785
0.721311	0.202899	0.377143	0.724638	0.448718	0.527027	0.362869	0.625498	0.645714	0.20354	0.20438	0.441177
0.433333	0.676056	0.651376	0.743802	0.851852	0.232558	0.552069	0.618182	0.60274	0.166667	0.225806	0.228571
0.689189	0.54717	0.52459	0.717172	0.736842	0.642857	0.184049	0.56	0.88	0.666667	0.788732	0.156627
0.926316	0.677966	0.519313	0.767296	0.711538	0.605735	0.764706	0.765957	0.688679	0.642384	0.759494	0.229167
0.642336	0.616279	0.887097	0.591837	0.577236	0.606635	0.726562	0.735294	0.764706	0.798077	0.452381	0.61194
0.71	0.533333	0.68	0.525	0.733766	0.736842	0.704348	0.583333	0.72	0.791045	0.894118	0.545455
0.690909	0.674009	0.580645	0.460106	0.68421	0.634921	0.690476	0.545455	0.776596	0.663158	0.71	0.174312
0.64	0.79661	0.770833	0.657718	0.68421	0.731035	0.642857	0.611111	0.745455	0.266667	0.187302	0.2
0.840909	0.25	0.591549	0.797101	0.839506	0.59322	0.719723	0.755556	0.612903	0.244444	0.672131	0.202899
0.440397	0.279221	0.708333	0.548223	0.5	0.234973	0.713044	0.680556	0.709091	0.194595	0.248047	0.174757
0.714286	0.653333	0.309859	0.283582	0.175	0.278689	0.714286	0.68421	0.717391	0.170213	0.369565	0.188235
0.574194	0.781022	0.595238	0.113044	0.721739	0.673184	0.422535	0.575342	0.689655	0.177215	0.296296	0.152941
0.653061	0.673469	0.656489	0.723077	0.545455	0.730769	0.6375	0.8	0.655172	0.333333	0.177778	0.0921053
0.635135	0.465517	0.611111	0.622222	0.44898	0.680203	0.307692	0.74359	0.714286	0.688525	0.194444	0.280488
0.587413	0.640625	0.225352	0.657143	0.544379	0.70684	0.737864	0.869565	0.75	0.261905	0.196141	0.483333
0.704545	0.546875	0.735294	0.52459	0.801653	0.651515	0.626459	0.576923	0.580357	0.151515	0.629032	0.25
0.622641	0.211538	0.780303	0.6875	0.717391	0.597403	0.731093	0.675325	0.219512	0.557692	0.242647	0.228571
0.741259	0.390476	0.653333	0.188284	0.603774	0.673077	0.139344	0.520325	0.187097	0.55914	0.639344	0.278689
0.735294	0.671875	0.757576	0.814815	0.76378	0.708738	0.975309	0.44898	0.859155	0.217391	0.836207	0.460227
0.640625	0.577778	0.569231	0.442623	0.54054	0.724638	0.615385	0.5	0.180328	0.281437	0.527273	0.539474
0.645161	0.707483	0.6	0.2	0.756757	0.561151	0.687259	0.604651	0.216	0.259036	0.166667	0.134328
0.625	0.81579	0.196721	0.157895	0.918367	0.719008	0.569444	0.636364	0.764706	0.204545	0.136364	0.203252
0.752688	0.681416	0.206612	0.210526	0.627119	0.698113	0.865672	0.234043	0.886792	0.186047	0.0779221	0.126582
0.659574	0.20339	0.816327	0.690476	0.545455	0.512195	0.786885	0.209302	0.555556	0.253968	0.621951	0.140097
0.761905	0.773196	0.788732	0.393443	0.5	0.647059	0.686567	0.737226	0.741667	0.35	0.236842	0.179303
0.595745	0.833333	0.690476	0.780488	0.182609	0.865672	0.796875	0.885246	0.239741	0.245614	0.756614	0.723881
0.68	0.705882	0.658537	0.630952	0.179775	0.768293	0.62069	0.744186	0.217073	0.188284	0.648148	0.596491
0.846154	0.611111	0.926471	0.156627	0.571429	0.853333	0.73622	0.370787	0.909091	0.269841	0.456	0.650794
0.737705	0.694611	0.834951	0.442623	0.955882	0.676191	0.790698	0.714286	0.826923	0.180328	0.209677	0.609756
0.611111	0.630769	0.509804	0.614679	0.963855	0.535503	0.801724	0.394231	0.745098	0.234043	0.157895	0.227273
0.692308	0.575758	0.14	0.707627	0.591667	0.865168	0.646154	0.614035	0.651163	0.217949	0.307692	0.220736
0.709091	0.859259	0.190141	0.88587	0.682171	0.822222	0.829787	0.613636	0.655172	0.690476	0.195876	0.571429
0.630435	0.743902	0.932515	0.739726	0.710145	0.828025	0.357664	0.645833	0.209677	0.622951	0.681818	0.28327
0.775862	0.811321	0.755102	0.688889	0.679167	0.404762	0.716981	0.697917	0.81579	0.231884	0.803279	0.130159
0.64	0.712121	0.658537	0.676471	0.596154	0.696429	0.729167	0.618705	0.785714	0.125	0.276191	0.244048
0.82	0.657143	0.247059	0.598131	0.729167	0.727273	0.660714	0.674699	0.7	0.173554	0.0877193	0.225806
0.667476	0.809524	0.314815	0.79638	0.622407	0.662162	0.704762	0.724638	0.805195	0.303704	0.119718	0.19403
0.730769	0.564706	0.819672	0.75	0.636364	0.660714	0.495238	0.638298	0.5625	0.281553	0.204545	0.336539
0.617977	0.4625	0.588235	0.642202	0.73125	0.685279	0.75	0.689189	0.666667	0.241379	0.18254	0.130435
0.716216	0.815217	0.715976	0.790123	0.667488	0.513678	0.472973	0.569231	0.383929	0.231343	0.282609	0.146154
0.722222	0.861386	0.606452	0.54321	0.6	0.648148	0.683453	0.714286	0.765432	0.139344	0.202703	0.143678
0.588235	0.736	0.684931	0.476923	0.169643	0.793651	0.428571	0.666667	0.77	0.182836	0.21547	0.278846
0.666667	0.673469	0.5	0.518518	0.623656	0.632911	0.676471	0.45	0.770492	0.0983607	0.659091	0.318182
0.647887	0.506579	0.268817	0.37037	0.445652	0.716418	0.236364	0.594595	0.731343	0.241379	0.2	0.632
0.756302	0.854305	0.615385	0.773333	0.313333	0.673077	0.698925	0.607843	0.886364	0.105882	0.141026	0.19403
0.740113	0.774648	0.662338	0.655462	0.72043	0.512195	0.703125	0.552632	0.785124	0.218182	0.462428	0.609467
0.769231	0.754098	0.757009	0.649485	0.580357	0.623377	0.59375	0.711538	0.849462	0.723077	0.758389	0.827586
0.873737	0.59	0.76	0.747253	0.175676	0.715517	0.647887	0.711864	0.746032	0.728571	0.621359	0.229167
0.644444	0.670732	0.724138	0.715084	0.657807	0.690141	0.674699	0.391304	0.688525	0.25	0.196721	0.22973
0.559809	0.693548	0.807692	0.492918	0.566038	0.757576	0.545455	0.76	0.778846	0.240964	0.0909091	0.333333
0.919355	0.68254	0.534884	0.86	0.219828	0.655773	0.943089	0.563636	0.911765	0.333333	0.236842	0.172078
0.526316	0.654762	0.566667	0.756098	0.604651	0.467742	0.5625	0.657143	0.659091	0.202899	0.25	0.215909
0.692771	0.826667	0.554054	0.803279	0.576923	0.607843	0.72103	0.714286	0.81579	0.260563	0.212766	0.933333
0.686047	0.358025	0.657143	0.864407	0.654762	0.578125	0.735751	0.704545	0.823944	0.777778	0.132653	0.646154
0.513514	0.811321	0.643123	0.8125	0.631579	0.539216	0.628319	0.909091	0.862595	0.263158	0.169014	0.155963
0.7	0.630769	0.468085	0.429752	0.704545	0.710843	0.587302	0.571429	0.725806	0.764706	0.478261	0.59761
0.530973	0.80597	0.727273	0.75	0.767857	0.38255	0.614286	0.73913	0.35	0.194805	0.644737	0.22619
0.62963	0.652542	0.676923	0.636364	0.627907	0.885714	0.6	0.678571	0.752941	0.254237	0.141177	0.146342
0.546763	0.651685	0.62963	0.842105	0.864963	0.898396	0.238095	0.638298	0.725	0.258621	0.283582	0.179775
0.713178	0.576271	0.686275	0.719101	0.829545	0.85	0.771429	0.775862	0.833333	0.351351	0.2	0.686747
0.836364	0.54717	0.789474	0.681159	0.588235	0.669506	0.236715	0.753623	0.637931	0.186275	0.208633	0.172414
0.6	0.742424	0.714286	0.752381	0.733333	0.577778	0.484536	0.631068	0.591837	0.265823	0.192513	0.206897
0.65	0.666667	0.542373	0.854545	0.109524	0.583333	0.341463	0.403846	0.677966	0.121339	0.746667	0.343284
0.770833	0.626374	0.804878	0.815534	0.79661	0.546154	0.731343	0.605634	0.511905	0.129032	0.253333	0.34375
0.661972	0.5375	0.866525	0.813253	0.272727	0.730769	0.75	0.541667	0.748691	0.179775	0.266667	0.623377
0.611111	0.701149	0.928571	0.833333	0.510309	0.794118	0.666667	0.53125	0.758865	0.244444	0.226667	0.414634
0.655556	0.670455	0.909091	0.679487	0.727848	0.675214	0.449275	0.625	0.666667	0.294872	0.197531	0.22449
0.755102	0.439286	0.68	0.685185	0.527473	0.66875	0.696202	0.763158	0.640719	0.162791	0.258064	0.15873
0.75	0.485148	0.698113	0.803922	0.64	0.919811	0.613861	0.733871	0.711864	0.75	0.584416	0.259259
0.721519	0.358209	0.763441	0.722772	0.25	0.25	0.769231	0.719298	0.68	0.253968	0.252427	0.704348
0.836735	0.349727	0.538462	0.710526	0.25	0.611111	0.5	0.711864	0.75	0.754386	0.163044	0.253968
0.716738	0.54375	0.64	0.807018	0.627907	0.720339	0.62766	0.521951	0.871795	0.720588	0.164384	0.617647
0.744186	0.875	0.76	0.822581	0.764706	0.694915	0.642336	0.734694	0.747368	0.80303	0.206107	0.153846
0.807692	0.703297	0.780822	0.756272	0.779661	0.569811	0.626506	0.733333	0.865979	0.164384	0.190476	0.411765
0.838235	0.733333	0.78	0.666667	0.454545	0.623377	0.720588	0.822222	0.276596	0.241379	0.65	0.64
0.527363	0.754386	0.716981	0.833333	0.840426	0.577778	0.686047	0.626667	0.205128	0.700535	0.111111	0.1875
0.426966	0.560606	0.771084	0.680556	0.921875	0.590476	0.95814	0.536364	0.263636	0.631579	0.209677	0.163934
0.59322	0.779412	0.585714	0.682353	0.590164	0.723404	0.947761	0.583333	0.770492	0.653846	0.226415	0.128205
0.731183	0.766234	0.947368	0.690265	0.596491	0.747826	0.55814	0.545455	0.723077	0.466667	0.84375	0.307692
0.573427	0.75	0.744186	0.149425	0.207317	0.537313	0.747368	0.66	0.698864	0.235294	0.792079	0.783333
0.472973	0.650794	0.953846	0.106557	0.811428	0.611111	0.782051	0.627329	0.727273	0.222222	0.205882	0.258929
0.530387	0.867647	0.735294	0.129187	0.868421	0.77027	0.464286	0.603774	0.779412	0.2	0.625	0.282258
0.192308	0.765217	0.927602	0.117647	0.526316	0.686747	0.784946	0.661017	0.75	0.223827	0.142857	0.227027
0.738318	0.677419	0.637615	0.109453	0.534483	0.56338	0.352459	0.80597	0.730769	0.323529	0.333333	0.123077
0.637681	0.831933	0.636364	0.0846154	0.907692	0.64	0.760563	0.672414	0.870504	0.12987	0.168831	0.133333
0.578125	0.675325	0.622807	0.116279	0.166667	0.583333	0.398374	0.78	0.8125	0.194805	0.160173	0.1639
0.738255	0.68421	0.734177	0.131004	0.242424	0.717949	0.64557	0.283333	0.766667	0.247191	0.120482	0.2249
0.72	0.672515	0.693069	0.121689	0.158576	0.101266	0.702128	0.785714	0.839286	0.78	0.106667	0.627451
0.596774	0.62963	0.72	0.0957096	0.16129	0.647887	0.782609	0.5	0.625	0.216216	0.168831	0.627907
0.5625	0.584906	0.559702	0.148406	0.563786	0.673077	0.706667	0.598214	0.718232	0.138298	0.453333	0.260274
0.782609	0.789916	0.745098	0.735632	0.669528	0.194313	0.677419	0.755556	0.648148	0.180556	0.166667	0.878788
0.496063	0.617647	0.710526	0.685714	0.769231	0.626016	0.644928	0.810345	0.692308	0.240506	0.153846	0.265217
0.602941	0.741071	0.64045	0.104072	0.876344	0.530612	0.581818	0.509804	0.777273	0.166667	0.160494	0.590164
0.444444	0.495575	0.766234	0.114006	0.1875	0.666667	0.52381	0.672414	0.798165	0.335294	0.207317	0.301587
0.576271	0.776471	0.510204	0.6	0.285714	0.64	0.525	0.75641	0.857143	0.826667	0.583969	0.278481
0.623377	0.6875	0.641509	0.235772	0.214953	0.730337	0.796875	0.744186	0.638298	0.617647	0.216216	0.527273
0.65	0.681818	0.470588	0.133132	0.244792	0.555556	0.848485	0.111111	0.809524	0.16129	0.163462	0.263158
0.762376	0.721649	0.701492	0.20912	0.77095	0.745455	0.716667	0.525	0.801471	0.19403	0.197183	0.217391
0.771429	0.69697	0.704082	0.20548	0.181818	0.586667	0.717391	0.560976	0.688889	0.166667	0.607143	0.265823
0.515464	0.706897	0.65	0.132911	0.836735	0.607595	0.583333	0.639535	0.75	0.25	0.19084	0.234234
0.54902	0.628788	0.654206	0.164103	0.755556	0.647059	0.640693	0.742857	0.645161	0.369565	0.274194	0.222707
0.867347	0.607143	0.533333	0.458333	0.66129	0.777778	0.643172	0.893204	0.830508	0.760563	0.242424	0.209677
0.839506	0.645161	0.745455	0.568562	0.666667	0.632076	0.686275	0.798077	0.94	0.227273	0.29771	0.646341
0.4	0.770492	0.754902	0.745098	0.205882	0.163399	0.880597	0.439024	0.847826	0.333333	0.195122	0.207843
0.75	0.78125	0.55814	0.643678	0.612245	0.631579	0.661539	0.724138	0.96	0.173077	0.145631	0.596244
0.134831	0.664179	0.558442	0.449153	0.6	0.646341	0.591603	0.5625	0.969432	0.135593	0.186441	0.213333
0.673077	0.727273	0.578125	0.147959	0.655738	0.617977	0.630435	0.88	0.644068	0.271186	0.125	0.2
0.468085	0.647059	0.707006	0.227273	0.911765	0.447761	0.596491	0.703704	0.768518	0.0645161	0.590909	0.273927
0.637931	0.752066	0.763889	0.680851	0.736462	0.888889	0.685714	0.666667	0.760563	0.22	0.703125	0.589744
0.662338	0.815069	0.659341	0.305085	0.806452	0.732558	0.714286	0.346154	0.771429	0.694915	0.230216	0.358025
0.710145	0.716129	0.609756	0.568966	0.702128	0.676191	0.578125	0.235294	0.796748	0.225806	0.691358	0.236364
0.637363	0.556522	0.596774	0.15942	0.772727	0.696202	0.157303	0.240741	0.182796	0.246377	0.211538	0.247059
0.622222	0.724138	0.670103	0.272727	0.240741	0.738095	0.650794	0.73913	0.757576	0.22807	0.164706	0.230769
0.776224	0.650602	0.771429	0.271186	0.568807	0.741573	0.550239	0.884615	0.780488	0.589744	0.681319	0.633053
0.343434	0.621428	0.685897	0.166667	0.577778	0.885714	0.833333	0.8	0.826087	0.683544	0.195652	0.587302
0.958333	0.681818	0.740741	0.303571	0.621212	0.822857	0.629032	0.793651	0.737705	0.161905	0.211604	0.189474
0.470588	0.753846	0.620253	0.650794	0.493333	0.742424	0.652174	0.804878	0.782051	0.18421	0.134615	0.587629
0.583333	0.695652	0.737705	0.648148	0.578671	0.75534	0.51073	0.833333	0.74	0.323077	0.220339	0.704
0.66443	0.62406	0.759259	0.678261	0.824561	0.666667	0.603175	0.811111	0.724138	0.211268	0.180851	0.617647
0.628415	0.722892	0.51087	0.43662	0.784615	0.333333	0.663366	0.848	0.861314	0.24	0.184931	0.486842
0.768518	0.533333	0.839506	0.833333	0.6875	0.628572	0.626866	0.67033	0.22	0.266667	0.189873	0.68254
0.73913	0.8	0.634715	0.722543	0.657143	0.705263	0.698039	0.641892	0.763889	0.156863	0.191781	0.12297
0.688889	0.553571	0.714286	0.742268	0.896907	0.679487	0.196262	0.848485	0.691589	0.2	0.929412	0.211538
0.564103	0.510204	0.625	0.246377	0.735294	0.638298	0.198847	0.662162	0.212963	0.35	0.268657	0.181604
0.831081	0.641509	0.796296	0.731707	0.180791	0.55102	0.588235	0.731343	0.96	0.324675	0.767544	0.103448
0.695035	0.661972	0.288461	0.940171	0.318841	0.676991	0.433862	0.807229	0.12	0.209091	0.587302	0.285714
0.555556	0.846154	0.283871	0.722772	0.67033	0.655914	0.455172	0.678571	0.181818	0.30303	0.197917	0.165517
0.617647	0.72	0.298701	0.797872	0.636364	0.702128	0.188627	0.666667	0.764706	0.307692	0.191919	0.721154
0.696202	0.72043	0.5	0.781955	0.636364	0.6	0.671875	0.548781	0.71875	0.333333	0.203008	0.862069
0.847222	0.745455	0.823529	0.702703	0.208163	0.724138	0.577778	0.6	0.68421	0.242424	0.196429	0.480769
0.727273	0.270833	0.590909	0.704082	0.674699	0.841463	0.444444	0.723577	0.671053	0.171429	0.177359	0.494949
0.793651	0.658824	0.2	0.818182	0.68254	0.685535	0.472	0.738462	0.741071	0.207207	0.142857	0.723077
0.768421	0.625	0.31579	0.787879	0.768293	0.722222	0.78534	0.66443	0.277778	0.16	0.26	0.2
0.662651	0.751592	0.817073	0.723684	0.569231	0.739645	0.156863	0.695652	0.733333	0.157303	0.648649	0.428571
0.745763	0.676471	0.84	0.685714	0.928571	0.683099	0.751174	0.385027	0.755102	0.1625	0.195652	0.1
0.611111	0.927536	0.68	0.54386	0.609756	0.825581	0.716418	0.746032	0.428571	0.25	0.27027	0.594595
0.768293	0.212121	0.621951	0.8	0.942623	0.58427	0.668033	0.577465	0.781609	0.247059	0.492537	0.822222
0.931973	0.833333	0.58	0.830508	0.627907	0.181818	0.754717	0.690265	0.852273	0.121622	0.55	0.253165
0.772727	0.521212	0.62963	0.583333	0.441441	0.656716	0.807229	0.09375	0.863636	0.566038	0.195767	0.554348
0.7	0.680412	0.53125	0.736842	0.718121	0.638298	0.65625	0.785714	0.607143	0.672727	0.411111	0.28
0.83871	0.666667	0.781818	0.886598	0.614379	0.536232	0.614458	0.901235	0.214493	0.237288	0.276923	0.77027
0.493151	0.699453	0.3	0.779661	0.662791	0.566667	0.707124	0.666667	0.710526	0.125	0.607143	0.191781
0.545455	0.5	0.646018	0.883117	0.686441	0.722222	0.723958	0.651163	0.721311	0.190083	0.596774	0.69697
0.765217	0.787582	0.969231	0.710638	0.74359	0.948052	0.303797	0.31579	0.763636	0.194444	0.3	0.863158
0.577778	0.662651	0.870968	0.603175	0.666667	0.845361	0.644444	0.68421	0.703704	0.171717	0.12069	0.597701
0.662921	0.615385	0.575129	0.580645	0.574468	0.640884	0.729412	0.5	0.814815	0.133333	0.217391	0.211009
0.6	0.652778	0.686275	0.64	0.756757	0.661539	0.613636	0.561644	0.730769	0.193548	0.197531	0.387987
0.589744	0.635514	0.705128	0.726115	0.72441	0.64	0.589041	0.772727	0.727273	0.21875	0.712121	0.137931
0.522222	0.654762	0.528302	0.857143	0.613636	0.900621	0.509091	0.595745	0.617021	0.214286	0.208955	0.393258
0.61	0.734375	0.674419	0.538462	0.8	0.674419	0.166667	0.569767	0.7875	0.170455	0.207317	0.181818
0.628572	0.826087	0.219178	0.613636	0.660714	0.647059	0.727273	0.561644	0.737374	0.288889	0.142857	0.551724
0.666667	0.583333	0.155172	0.806452	0.9375	0.6875	0.59322	0.783133	0.666667	0.206349	0.254545	0.150838
0.631579	0.681159	0.277162	0.602564	0.248705	0.77027	0.727848	0.491228	0.608696	0.137255	0.626667	0.701613
0.5	0.223022	0.659574	0.638514	0.288461	0.7	0.857143	0.776786	0.254237	0.160714	0.788462	0.482143
0.69697	0.632653	0.719101	0.639053	0.869565	0.541667	0.87	0.673469	0.817073	0.181818	0.735849	0.192771
0.72	0.741379	0.761628	0.727273	0.831169	0.606707	0.759259	0.623188	0.695652	0.212121	0.625	0.0757576
0.810127	0.772059	0.413044	0.615385	0.282609	0.668571	0.613333	0.770492	0.706897	0.163044	0.251429	0.261905
0.583333	0.679487	0.569343	0.666667	0.857143	0.577778	0.591549	0.808511	0.818182	0.181818	0.221122	0.679245
0.689655	0.528455	0.768293	0.682927	0.700521	0.20354	0.758621	0.794872	0.895833	0.211765	0.348837	0.723077
0.630769	0.620253	0.685714	0.704225	0.766667	0.961806	0.686275	0.688679	0.823529	0.257143	0.182509	0.148936
0.533333	0.808696	0.546667	0.185714	0.218391	0.221519	0.695652	0.43299	0.958333	0.465116	0.314721	0.637681
0.680556	0.702479	0.735043	0.7	0.183333	0.17094	0.135135	0.203704	0.716981	0.223881	0.236364	0.564655
0.715909	0.593023	0.716667	0.617284	0.522727	0.160305	0.128205	0.166667	0.651685	0.654545	0.185644	0.183333
0.553571	0.627451	0.689265	0.627119	0.173077	0.148148	0.230769	0.741379	0.814815	0.674797	0.168421	0.52809
0.755102	0.616162	0.633333	0.719298	0.795181	0.189189	0.725806	0.771144	0.695122	0.257143	0.354167	0.551724
0.686275	0.683594	0.673611	0.611765	0.736	0.214286	0.66416	0.736111	0.761905	0.323171	0.272727	0.233333
0.574074	0.663462	0.608247	0.691358	0.738636	0.885714	0.773006	0.8	0.786885	0.59322	0.31579	0.333333
0.592105	0.688525	0.393548	0.818182	0.614286	0.694118	0.640351	0.630769	0.666667	0.25	0.195122	0.225806
0.142857	0.56383	0.755556	0.794872	0.702703	0.726027	0.764706	0.728395	0.662651	0.2	0.302239	0.186047
0.616162	0.769231	0.473684	0.756757	0.216418	0.761905	0.686275	0.625	0.865385	0.147541	0.47191	0.227273
0.859504	0.683333	0.671642	0.573991	0.185567	0.642276	0.406593	0.576271	0.263636	0.208696	0.688312	0.228426
0.900709	0.723077	0.733333	0.655914	0.152174	0.618182	0.875	0.372093	0.849206	0.26087	0.290323	0.109756
0.685535	0.891304	0.571429	0.681818	0.725275	0.666667	0.803279	0.775281	0.833333	0.826667	0.176471	0.69969
0.255263	0.837209	0.75	0.568182	0.686869	0.663462	0.636364	0.507246	0.756522	0.224719	0.182741	0.540816
0.175439	0.803279	0.261539	0.639344	0.637097	0.901961	0.836735	0.736842	0.757576	0.129032	0.125	0.224138
0.756637	0.732558	0.14433	0.74359	0.73913	0.726316	0.784946	0.774194	0.66129	0.237624	0.602564	0.6
0.719298	0.330189	0.709677	0.609375	0.727273	0.783019	0.929825	0.655172	0.984849	0.830508	0.101351	0.8125
0.655556	0.639175	0.8375	0.864	0.576271	0.579832	0.883117	0.855072	0.848214	0.326923	0.056338	0.171717
0.731707	0.833333	0.724638	0.709091	0.673077	0.466667	0.571429	0.631579	0.734568	0.127273	0.190476	0.17
0.575472	0.258373	0.802632	0.6125	0.611684	0.67037	0.705128	0.744681	0.666667	0.714286	0.130682	0.24359
0.666667	0.781893	0.747748	0.705128	0.232068	0.824561	0.555556	0.711864	0.765957	0.139423	0.723684	0.3125
0.815315	0.711538	0.777778	0.714829	0.159664	0.77193	0.666667	0.683761	0.636364	0.173333	0.151899	0.236842
0.710843	0.144927	0.794118	0.75	0.655172	0.729167	0.871428	0.589286	0.76087	0.246914	0.223881	0.375
0.52	0.776119	0.621622	0.76087	0.284672	0.685185	0.4689	0.894118	0.674419	0.304348	0.1625	0.67364
0.666667	0.508197	0.57971	0.789474	0.229167	0.734694	0.85	0.925926	0.754717	0.759259	0.264151	0.590909
0.62037	0.694915	0.725806	0.43421	0.145161	0.8	0.843602	0.864662	0.465409	0.193182	0.532164	0.258621
0.542253	0.58209	0.636364	0.83871	0.2	0.666667	0.571429	0.820896	0.8	0.285714	0.680556	0.180556
0.727273	0.754717	0.6943	0.719298	0.24	0.616162	0.61512	0.28125	0.826923	0.881818	0.19403	0.282609
0.574468	0.790698	0.253521	0.814286	0.554622	0.803109	0.75	0.740741	0.948276	0.803922	0.192308	0.19469
0.773973	0.634921	0.605263	0.84375	0.22	0.788462	0.767857	0.774648	0.810345	0.25	0.241758	0.130719
0.648438	0.653333	0.677725	0.772222	0.71831	0.676301	0.630332	0.757576	0.659574	0.215054	0.23049	0.267081
0.430233	0.648438	0.9	0.681159	0.898305	0.40367	0.435115	0.875	0.342593	0.28125	0.174359	0.215686
0.723404	0.75	0.586956	0.6	0.714286	0.536585	0.714286	0.727273	0.151163	0.190476	0.25	0.21
0.540984	0.698413	0.955056	0.770186	0.674419	0.727273	0.402985	0.627451	0.6	0.234043	0.311628	0.255435
0.728814	0.709091	0.535354	0.452174	0.676471	0.644444	0.229508	0.769231	0.631068	0.527778	0.569444	0.197674
0.633929	0.691177	0.546875	0.740741	0.785714	0.61465	0.289157	0.586207	0.737864	0.477064	0.54054	0.191176
0.707317	0.524752	0.608	0.583333	0.903226	0.622378	0.632653	0.675	0.800633	0.451128	0.242991	0.138264
0.20339	0.722222	0.732394	0.865979	0.895349	0.47973	0.742739	0.75	0.673684	0.306452	0.232877	0.285714
0.206349	0.677083	0.62963	0.649635	0.686047	0.836735	0.39645	0.666667	0.465517	0.639344	0.189781	0.303571
0.735294	0.734375	0.288044	0.75	0.227941	0.293333	0.712644	0.631579	0.715329	0.188525	0.596899	0.33945
0.42029	0.791667	0.899225	0.680556	0.555556	0.636364	0.690265	0.773585	0.766667	0.305882	0.224044	0.284091
0.76	0.90099	0.821053	0.666667	0.610169	0.728261	0.112676	0.697248	0.752212	0.225806	0.382716	0.234513
0.721649	0.877778	0.588957	0.642857	0.709091	0.529801	0.811594	0.844444	0.692308	0.326087	0.256604	0.703704
0.476191	0.834746	0.717391	0.609375	0.698795	0.75	0.862745	0.888889	0.671642	0.302083	0.141026	0.767241
0.534884	0.57377	0.605042	0.828125	0.514706	0.721649	0.692308	0.609756	0.698113	0.278689	0.320755	0.241379
0.864516	0.589928	0.769231	0.671717	0.591195	0.673684	0.672956	0.802326	0.854962	0.22973	0.744526	0.176829
0.72093	0.6	0.794872	0.95	0.6875	0.582279	0.153184	0.808219	0.927536	0.285714	0.627907	0.747127
0.689189	0.703704	0.722772	0.27957	0.545455	0.569444	0.705128	0.787234	0.988506	0.345454	0.5	0.163934
0.759259	0.554054	0.603352	0.78626	0.513158	0.759036	0.78125	0.758865	0.390244	0.718182	0.62069	0.202703
0.657407	0.716049	0.457627	0.851485	0.304348	0.85	0.782609	0.686747	0.385475	0.169014	0.202703	0.232558
0.571429	0.489796	0.844828	0.657718	0.631068	0.516779	0.745763	0.745763	0.796875	0.171429	0.222857	0.21875
0.652174	0.62585	0.767296	0.945206	0.609467	0.602151	0.62963	0.673077	0.732143	0.691489	0.181818	0.228723
0.682927	0.647887	0.810811	0.598214	0.512195	0.754826	0.713781	0.67052	0.822222	0.181818	0.294872	0.141177
0.806452	0.852174	0.86	0.722222	0.483517	0.744292	0.597826	0.805556	0.71875	0.2	0.292181	0.22
0.615385	0.25641	0.903226	0.855643	0.796875	0.366412	0.292308	0.65	0.722222	0.263889	0.185484	0.243902
0.661765	0.666667	0.638889	0.71282	0.72973	0.742331	0.734375	0.775862	0.644068	0.271186	0.0864198	0.755556
0.361538	0.814286	0.62	0.34188	0.807018	0.474576	0.785276	0.888889	0.97619	0.241758	0.513158	0.20548
0.553398	0.663507	0.789474	0.692308	0.643411	0.653153	0.5	0.759259	0.697674	0.193548	0.57377	0.19802
0.763636	0.628866	0.922078	0.6875	0.672414	0.92	0.555556	0.714286	0.488372	0.709091	0.182186	0.0923077
0.483871	0.534483	0.638554	0.739726	0.731801	0.40625	0.581818	0.595745	0.934272	0.344828	0.166667	0.19403
0.548781	0.74	0.616162	0.241379	0.485714	0.27451	0.731207	0.681818	0.62766	0.318182	0.136986	0.170279
0.6	0.355263	0.516129	0.373239	0.569231	0.869565	0.745455	0.744681	0.75	0.265306	0.191919	0.353846
0.777778	0.670588	0.469072	0.803922	0.536585	0.804124	0.361702	0.732394	0.657778	0.151515	0.130435	0.25
0.517241	0.622641	0.385321	0.964912	0.589041	0.782258	0.772727	0.717949	0.686275	0.240741	0.184685	0.62963
0.54	0.628205	0.708661	0.857143	0.672131	0.977169	0.730769	0.630435	0.653846	0.231884	0.12012	0.131313
0.562091	0.745763	0.590361	0.906977	0.646154	0.663462	0.666667	0.216216	0.780303	0.327434	0.0588235	0.148515
0.833333	0.203704	0.755102	0.68421	0.658915	0.75	0.507937	0.660377	0.891304	0.261364	0.205128	0.225806
0.816667	0.783784	0.542857	0.5625	0.754386	0.79661	0.761905	0.837838	0.816667	0.272727	0.192308	0.210526
0.797619	0.672566	0.69697	0.830508	0.75	0.65	0.733333	0.173333	0.818182	0.206897	0.74	0.172619
0.801527	0.403226	0.603774	0.783333	0.70202	0.201754	0.595745	0.655738	0.745455	0.18239	0.240654	0.256917
0.637681	0.732558	0.235294	0.803798	0.911392	0.708543	0.755102	0.676923	0.688406	0.225806	0.125	0.605911
0.8	0.802548	0.136986	0.679348	0.72973	0.410526	0.619469	0.704225	0.135135	0.188406	0.691489	0.166667
0.521739	0.791667	0.602941	0.690265	0.561905	0.660494	0.614458	0.680851	0.146853	0.263158	0.284722	0.534884
0.376147	0.692308	0.881579	0.711538	0.78	0.857143	0.653061	0.716418	0.153846	0.298246	0.291262	0.631579
0.589041	0.671429	0.75	0.68421	0.8	0.851064	0.5625	0.716216	0.155556	0.192983	0.214286	0.77551
0.604167	0.746781	0.550725	0.566038	0.704017	0.846939	0.690648	0.654321	0.128866	0.14876	0.246753	0.136364
0.676136	0.44	0.629213	0.172414	0.731579	0.76	0.551724	0.773585	0.0930233	0.213115	0.218579	0.257778
0.615385	0.701492	0.945206	0.702381	0.497268	0.766667	0.809091	0.731707	0.781609	0.790323	0.228347	0.258064
0.64045	0.615385	0.670455	0.751295	0.186047	0.885714	0.722772	0.636364	0.735294	0.703704	0.210938	0.379747
0.893204	0.673913	0.6	0.698113	0.775862	0.813559	0.282609	0.733333	0.385714	0.186275	0.163934	0.219178
0.694915	0.583333	0.571429	0.6875	0.704545	0.656	0.519231	0.88	0.864407	0.779412	0.352381	0.169096
0.677165	0.837607	0.6	0.697368	0.642105	0.20398	0.805882	0.764045	0.934783	0.197531	0.166667	0.204545
0.642857	0.872727	0.638298	0.659091	0.204819	0.157303	0.428571	0.844037	0.782609	0.672131	0.137097	0.288136
0.666667	0.759259	0.770202	0.666667	0.181818	0.70073	0.590361	0.9	0.707692	0.655914	0.352941	0.144927
0.697368	0.672414	0.758065	0.253968	0.39726	0.745098	0.637931	0.954545	0.707965	0.123077	0.363636	0.180328
0.647059	0.819277	0.358491	0.155556	0.385965	0.634409	0.583333	0.5625	0.757143	0.18	0.711712	0.121739
0.622857	0.62	0.75	0.257576	0.639344	0.720339	0.598485	0.245902	0.767123	0.791667	0.207921	0.161074
0.758065	0.658228	0.702899	0.516667	0.209945	0.906977	0.661765	0.692308	0.827586	0.785088	0.192771	0.496
0.68421	0.257143	0.75	0.674699	0.306452	0.465753	0.618321	0.672414	0.772727	0.316667	0.216216	0.170404
0.686275	0.256757	0.666667	0.552239	0.648649	0.601852	0.705263	0.860465	0.776699	0.283688	0.701754	0.181818
0.736111	0.614679	0.608696	0.823529	0.625	0.731343	0.149805	0.925	0.754098	0.230769	0.678899	0.151624
0.655172	0.71579	0.707692	0.84507	0.604167	0.669145	0.659341	0.954023	0.685185	0.68421	0.714286	0.55
0.666667	0.603774	0.610779	0.894737	0.65371	0.53012	0.737374	0.677966	0.704545	0.354331	0.568182	0.131579
0.788732	0.696721	0.831461	0.584615	0.654321	0.94382	0.711864	0.707317	0.728571	0.517647	0.781818	0.256881
0.609195	0.68	0.340974	0.777778	0.703125	0.813953	0.68421	0.830508	0.75	0.188889	0.136364	0.216216
0.826087	0.219178	0.562963	0.684931	0.638554	0.75	0.653846	0.204082	0.457895	0.254545	0.225	0.685714
0.698795	0.124031	0.48	0.790323	0.8	0.905882	0.624161	0.779221	0.275362	0.311688	0.25	0.230769
0.627119	0.538462	0.71831	0.507246	0.642857	0.856354	0.690821	0.706897	0.721311	0.379085	0.634615	0.265432
0.693694	0.62963	0.1875	0.402542	0.557377	0.655738	0.752941	0.527027	0.759494	0.782609	0.0862069	0.291667
0.730769	0.807018	0.690476	0.238095	0.634241	0.61791	0.762712	0.762376	0.644444	0.556701	0.288136	0.5
0.835821	0.533333	0.802469	0.72973	0.704641	0.76	0.701299	0.675159	0.174757	0.296296	0.27907	0.267857
0.730769	0.804348	0.609195	0.73913	0.666667	0.705882	0.711688	0.759259	0.816327	0.267442	0.644578	0.848837
0.421053	0.813953	0.448598	0.659341	0.885496	0.445454	0.572581	0.723684	0.306818	0.358025	0.157895	0.228571
0.623656	0.863636	0.615385	0.777778	0.65	0.859649	0.723214	0.416667	0.666667	0.365385	0.174757	0.752475
0.825	0.627907	0.537037	0.666667	0.512346	0.522388	0.564103	0.72093	0.785714	0.276191	0.247059	0.220779
0.545455	0.671053	0.61194	0.676768	0.653061	0.697842	0.621622	0.567568	0.723404	0.254902	0.825581	0.634409
0.476191	0.619048	0.559441	0.530303	0.712766	0.594667	0.546875	0.645833	0.723077	0.233129	0.186441	0.201005
0.324324	0.613636	0.774038	0.816327	0.55102	0.618321	0.84	0.367647	0.64557	0.4375	0.282051	0.481013
0.6	0.665138	0.647619	0.75	0.716535	0.829268	0.611111	0.647059	0.970149	0.165138	0.196429	0.169811
0.508475	0.58871	0.642857	0.690476	0.697917	0.520833	0.679245	0.636364	0.789474	0.183333	0.376623	0.275862
0.75	0.298851	0.737705	0.733333	0.558823	0.701923	0.655367	0.189189	0.818182	0.227488	0.879121	0.191304
0.73913	0.625	0.846154	0.789474	0.662338	0.627451	0.671233	0.716667	0.914141	0.216981	0.918033	0.22831
0.614679	0.862745	0.644444	0.555556	0.655172	0.893617	0.352113	0.789474	0.864407	0.217949	0.385965	0.157895
0.755102	0.328467	0.839506	0.176471	0.632653	0.660377	0.237237	0.929577	0.765306	0.287879	0.928571	0.690909
0.471698	0.604317	0.815873	0.613636	0.666667	0.670103	0.171429	0.865854	0.65	0.269231	0.744186	0.22449
0.648352	0.25	0.466667	0.736434	0.797619	0.654321	0.649123	0.87037	0.753247	0.18254	0.225225	0.25
0.697479	0.416667	0.488372	0.780822	0.410714	0.646018	0.3	0.659574	0.736842	0.179191	0.212465	0.597561
0.754717	0.648438	0.762712	0.821429	0.688073	0.567442	0.644444	0.630769	0.696202	0.196429	0.276596	0.12605
0.619718	0.528889	0.75	0.516667	0.32646	0.638254	0.344262	0.666667	0.72	0.213592	0.277778	0.219807
0.810345	0.701923	0.72973	0.59434	0.723077	0.577093	0.570312	0.583333	0.656566	0.244898	0.0666667	0.405797
0.560606	0.58427	0.662791	0.5	0.754902	0.90625	0.604651	0.6	0.75	0.142857	0.126761	0.611111
0.632124	0.453237	0.591549	0.79661	0.307692	0.761905	0.844828	0.206704	0.656716	0.185714	0.324786	0.215881
0.363636	0.746269	0.733333	0.130081	0.349315	0.808955	0.767442	0.632653	0.554546	0.268293	0.2	0.275591
0.6	0.792857	0.472222	0.75	0.285714	0.507042	0.5625	0.743363	0.981132	0.166667	0.185012	0.181818
0.754098	0.615385	0.714286	0.613333	0.759036	0.873874	0.632184	0.746479	0.509804	0.250814	0.350877	0.0972222
0.601695	0.5	0.382979	0.666667	0.608108	0.463158	0.746269	0.57732	0.549296	0.76087	0.626016	0.247312
0.140845	0.666667	0.77381	0.245283	0.548872	0.584615	0.720588	0.730769	0.783333	0.680851	0.220339	0.964
0.494737	0.666667	0.403509	0.815385	0.713005	0.958333	0.68	0.875	0.795455	0.201058	0.170854	0.314286
0.627907	0.540269	0.65	0.763889	0.3	0.65445	0.406375	0.75	0.728571	0.15	0.258621	0.576087
0.72973	0.5625	0.839506	0.78	0.553571	0.707965	0.555085	0.636364	0.674699	0.101562	0.188679	0.357143
0.685714	0.712644	0.671429	0.588235	0.714286	0.796296	0.661765	0.594828	0.33125	0.294118	0.105263	0.263158
0.630769	0.63	0.623529	0.755319	0.596774	0.635514	0.324324	0.666667	0.246951	0.441177	0.214815	0.235294
0.787879	0.666667	0.767442	0.567901	0.38961	0.696629	0.6	0.168675	0.176471	0.378049	0.178947	0.792683
0.715942	0.533333	0.545455	0.666667	0.59204	0.651163	0.634146	0.558823	0.208506	0.723684	0.170808	0.304054
0.636364	0.746667	0.491228	0.675472	0.6875	0.782178	0.666667	0.596491	0.190476	0.313725	0.145161	0.28
0.884211	0.571429	0.408602	0.584615	0.828947	0.783784	0.838235	0.7125	0.170919	0.243902	0.421384	0.475
0.679487	0.788235	0.74	0.706294	0.578512	0.644444	0.733333	0.707692	0.755102	0.522388	0.394558	0.172414
0.530435	0.818182	0.383529	0.395833	0.203209	0.60625	0.76	0.732143	0.644444	0.25	0.444444	0.8
0.703704	0.762963	0.68	0.470588	0.792453	0.606061	0.7375	0.559055	0.732143	0.554348	0.33494	0.652174
0.551724	0.285714	0.585714	0.591837	0.655738	0.747748	0.741784	0.615385	0.666667	0.283333	0.128205	0.156716
0.175676	0.681818	0.683544	0.82199	0.630952	0.411765	0.905405	0.676056	0.67033	0.243243	0.149533	0.192488
0.421053	0.873563	0.928571	0.746575	0.658537	0.688172	0.679245	0.884615	0.671875	0.409091	0.528571	0.235772
0.488636	0.677083	0.883721	0.54717	0.74537	0.68421	0.663415	0.62	0.788889	0.207547	0.514925	0.259414
0.704225	0.406061	0.777778	0.690377	0.725275	0.617647	0.698925	0.689655	0.546667	0.557692	0.2	0.240385
0.803922	0.884058	0.649351	0.638889	0.660714	0.669323	0.660606	0.418182	0.707965	0.851852	0.158371	0.327273
0.639175	0.775862	0.629213	0.777778	0.573529	0.470588	0.809524	0.731707	0.727273	0.219512	0.482759	0.2
0.673077	0.544643	0.692308	0.738636	0.6875	0.665094	0.665094	0.612903	0.706897	0.0823529	0.211538	0.25
0.617284	0.433735	0.757576	0.34	0.5	0.705607	0.674419	0.830769	0.766423	0.220339	0.204082	0.284615
0.91453	0.470588	0.728477	0.568627	0.733051	0.702247	0.345133	0.786517	0.743056	0.291667	0.685567	0.229508
0.674419	0.757281	0.6875	0.762712	0.603175	0.621622	0.622222	0.770408	0.757143	0.185714	0.655738	0.293104
0.73913	0.647727	0.587097	0.463366	0.608108	0.732394	0.644444	0.8125	0.831169	0.3	0.481132	0.377193
0.765432	0.707006	0.84058	0.591837	0.923077	0.652778	0.864865	0.610169	0.774194	0.241379	0.263889	0.354167
0.481132	0.696429	0.77193	0.65625	0.969231	0.595166	0.691489	0.751938	0.731482	0.223684	0.158537	0.261261
0.794643	0.61194	0.652632	0.5	0.711538	0.192661	0.563981	0.738095	0.758621	0.197183	0.690476	0.666667
0.563636	0.80597	0.650794	0.609626	0.673469	0.725191	0.643357	0.453781	0.605769	0.416667	0.2	0.265306
0.621951	0.825758	0.695238	0.666667	0.809524	0.196078	0.727273	0.25	0.705882	0.615385	0.125	0.2
0.697368	0.554546	0.514286	0.480769	0.59375	0.385965	0.226804	0.19697	0.746032	0.284404	0.299065	0.0956522
0.403509	0.604167	0.6625	0.282051	0.745098	0.442623	0.84507	0.726619	0.828571	0.333333	0.235294	0.153061
0.679487	0.744681	0.839161	0.891304	0.666667	0.75	0.672131	0.699115	0.705882	0.3	0.272727	0.206349
0.695122	0.708333	0.852459	0.672414	0.955556	0.759259	0.555556	0.707865	0.368421	0.296296	0.178886	0.542373
0.844156	0.679245	0.561403	0.72807	0.683333	0.577651	0.188235	0.636364	0.341772	0.225	0.25	0.195122
0.742857	0.62069	0.566879	0.720379	0.609195	0.421053	0.485887	0.820513	0.756098	0.202247	0.227119	0.228814
0.648649	0.77193	0.546296	0.352941	0.781818	0.24	0.8	0.858696	0.643678	0.298246	0.671233	0.216667
0.670886	0.810345	0.696078	0.134615	0.336735	0.645161	0.890909	0.680851	0.689076	0.592593	0.163934	0.716418
0.782051	0.556818	0.596154	0.6125	0.494382	0.663717	0.9	0.857143	0.768421	0.627907	0.319635	0.255556
0.785714	0.445545	0.6875	0.754717	0.614286	0.804878	0.79	0.851852	0.723776	0.457447	0.245283	0.6
0.733906	0.707692	0.512987	0.84	0.716981	0.633929	0.682353	0.775281	0.717391	0.795181	0.25	0.137931
0.683761	0.606557	0.582524	0.722772	0.162162	0.586667	0.782609	0.258823	0.733945	0.835616	0.208955	0.115942
0.726115	0.537037	0.790323	0.72327	0.159575	0.69079	0.756164	0.79646	0.681818	0.148148	0.311688	0.171429
0.755814	0.673267	0.643836	0.489583	0.194444	0.929293	0.541667	0.66	0.528302	0.734694	0.179803	0.254902
0.81579	0.767241	0.643678	0.794872	0.730769	0.822695	0.535211	0.68421	0.649681	0.75	0.363636	0.258064
0.822581	0.720721	0.642857	0.885246	0.761905	0.721519	0.245902	0.671642	0.21875	0.586667	0.21	0.228571
0.692857	0.669422	0.532258	0.637931	0.869565	0.708333	0.184466	0.896552	0.860465	0.714286	0.193799	0.21131
0.753086	0.617021	0.715686	0.777778	0.666667	0.502994	0.633333	0.833333	0.409836	0.725275	0.149254	0.253333
0.358491	0.681818	0.582418	0.738462	0.787234	0.757042	0.533613	0.742424	0.384852	0.3125	0.167742	0.710526
0.60241	0.528736	0.731707	0.816667	0.60625	0.781457	0.603774	0.820896	0.302326	0.229167	0.313253	0.291139
0.733333	0.674157	0.921429	0.795918	0.720588	0.652482	0.708333	0.854839	0.294915	0.416	0.276786	0.776119
0.626506	0.763158	0.464647	0.622276	0.75	0.691177	0.244898	0.853846	0.314516	0.56	0.241935	0.326531
0.764706	0.628319	0.6	0.539326	0.78	0.624204	0.232323	0.444444	0.298137	0.241379	0.150602	0.156069
0.595745	0.65	0.651515	0.548387	0.850267	0.767442	0.754902	0.488889	0.321782	0.164794	0.213115	0.75
0.550388	0.639535	0.688889	0.53125	0.729858	0.868687	0.686747	0.783505	0.335024	0.157895	0.775	0.855556
0.571429	0.59322	0.686869	0.54386	0.6	0.626374	0.461539	0.788889	0.297619	0.195312	0.216667	0.222222
0.664	0.651163	0.623853	0.84375	0.5	0.695852	0.4375	0.696429	0.214953	0.2	0.307692	0.565217
0.671875	0.710744	0.658228	0.617647	0.638554	0.519231	0.546512	0.663415	0.265957	0.182692	0.301724	0.253968
0.430107	0.68	0.641509	0.434343	0.788235	0.77193	0.461539	0.635593	0.232759	0.2375	0.382979	0.291667
0.717073	0.60479	0.408163	0.763889	0.506494	0.6875	0.728682	0.764706	0.125749	0.230769	0.188406	0.163717
0.54717	0.8125	0.654545	0.179487	0.533333	0.420455	0.679245	0.857143	0.13099	0.217391	0.264	0.527473
0.916667	0.639535	0.842697	0.738095	0.457014	0.691011	0.745098	0.579545	0.137137	0.234783	0.733333	0.229167
0.611465	0.597701	0.644444	0.43125	0.588235	0.567164	0.214286	0.75	0.142549	0.170455	0.284091	0.141667
0.703125	0.722689	0.649351	0.280303	0.285714	0.745763	0.838235	0.777778	0.139165	0.209302	0.177215	0.274725
0.76	0.666667	0.702128	0.626866	0.196078	0.541935	0.646341	0.664384	0.155172	0.30303	0.426471	0.164557
0.723404	0.311688	0.744565	0.645833	0.173913	0.696202	0.681159	0.954023	0.658228	0.696202	0.54023	0.656934
0.908163	0.66129	0.810345	0.769231	0.520833	0.519553	0.686747	0.261905	0.612903	0.307383	0.588235	0.153488
0.828767	0.705882	0.64574	0.773913	0.816327	0.689474	0.533333	0.644444	0.534884	0.45946	0.598291	0.231884
0.768293	0.528736	0.674194	0.527132	0.731482	0.732143	0.75	0.790698	0.730539	0.5	0.536232	0.563636
0.869048	0.709091	0.645161	0.619718	0.711207	0.75	0.69697	0.771186	0.769231	0.163934	0.188679	0.580645
0.911765	0.580645	0.662162	0.738095	0.516456	0.576923	0.695122	0.710145	0.656489	0.281553	0.696721	0.105882
0.759259	0.663793	0.590038	0.720588	0.666667	0.621622	0.284091	0.754386	0.735632	0.907895	0.268456	0.166667
0.625	0.697917	0.810909	0.73913	0.857143	0.622222	0.8125	0.483517	0.794872	0.213115	0.285714	0.247191
0.645455	0.631579	0.645833	0.756522	0.936047	0.6	0.646465	0.708333	0.671533	0.642857	0.653659	0.243902
0.627907	0.472527	0.607407	0.808823	0.927152	0.670455	0.808511	0.828125	0.634146	0.179775	0.769231	0.217742
0.609195	0.495413	0.539683	0.459016	0.693878	0.64	0.805882	0.771084	0.5	0.0833333	0.782946	0.196721
0.619718	0.465517	0.681416	0.119266	0.55102	0.761905	0.271523	0.869565	0.816901	0.201835	0.733333	0.542373
0.622951	0.685393	0.557143	0.68	0.666667	0.639175	0.456877	0.957447	0.461539	0.43038	0.47541	0.229358
0.78626	0.426606	0.717949	0.536232	0.666667	0.604938	0.747826	0.876712	0.632353	0.134615	0.546512	0.305085
0.618893	0.583333	0.792453	0.438775	0.643678	0.686275	0.698113	0.873563	0.878049	0.239583	0.235772	0.641791
0.681818	0.643836	0.588235	0.24375	0.673077	0.936937	0.821429	0.68421	0.738095	0.326087	0.194444	0.66129
0.828283	0.658228	0.594828	0.76875	0.677778	0.968085	0.746154	0.532609	0.72	0.651515	0.25	0.534884
0.6	0.75	0.576087	0.304348	0.576923	0.963235	0.871428	0.217391	0.622641	0.756757	0.271186	0.167331
0.536585	0.556391	0.675676	0.584906	0.690476	0.632768	0.88	0.168317	0.796748	0.653061	0.0909091	0.744186
0.681159	0.78125	0.659574	0.492063	0.73494	0.780822	0.705882	0.142857	0.702128	0.297872	0.186667	0.188889
0.594595	0.588235	0.719008	0.292135	0.717949	0.8463	0.7	0.822222	0.759494	0.22905	0.367347	0.683333
0.723809	0.721429	0.76	0.63964	0.673469	0.275862	0.395973	0.632653	0.692308	0.310345	0.203474	0.189543
0.777778	0.619048	0.542373	0.716763	0.731707	0.657895	0.737288	0.587097	0.729167	0.341772	0.0806452	0.232323
0.928144	0.519685	0.857143	0.857143	0.368421	0.50495	0.7	0.519481	0.630769	0.307692	0.281481	0.170455
0.651515	0.507463	0.683333	0.757085	0.771429	0.736264	0.733766	0.847458	0.681818	0.712329	0.214286	0.243902
0.79661	0.319444	0.55102	0.521367	0.666667	0.669725	0.768116	0.666667	0.8	0.754386	0.877049	0.111111
0.531915	0.666667	0.553191	0.631206	0.763636	0.59375	0.818182	0.852349	0.71875	0.644628	0.18	0.651429
0.711864	0.273171	0.609756	0.545455	0.741935	0.7625	0.784314	0.824176	0.913669	0.38125	0.178947	0.215909
0.747968	0.4	0.663717	0.511628	0.653846	0.75	0.367089	0.636364	0.759494	0.275	0.773333	0.257812
0.606557	0.888325	0.717391	0.525424	0.687943	0.75	0.758929	0.615385	0.64	0.17284	0.658915	0.153285
0.6	0.661765	0.487395	0.130841	0.403571	0.95	0.908163	0.733333	0.583333	0.224806	0.310606	0.666667
0.695652	0.661972	0.521008	0.550459	0.779661	0.580645	0.775956	0.525	0.851852	0.20548	0.214286	0.258064
0.631206	0.705882	0.84	0.290801	0.607143	0.897436	0.765487	0.72093	0.7375	0.244898	0.27957	0.356164
0.686441	0.690909	0.821277	0.757576	0.467742	0.753247	0.756757	0.732394	0.833333	0.551282	0.245562	0.333333
0.641509	0.543046	0.793478	0.685185	0.654971	0.852174	0.672727	0.948052	0.592105	0.36	0.212025	0.435754
0.653846	0.681159	0.652174	0.76	0.252577	0.842105	0.626866	0.74	0.846154	0.162424	0.221053	0.705426
0.722222	0.722222	0.705882	0.762376	0.656716	0.698795	0.268657	0.69863	0.763158	0.403893	0.369231	0.230769
0.78125	0.645161	0.692308	0.6	0.584416	0.508571	0.758621	0.661017	0.735632	0.414141	0.237288	0.258064
0.485207	0.725	0.642857	0.666667	0.675127	0.692308	0.428571	0.531073	0.852273	0.877358	0.169811	0.407895
0.625	0.652582	0.453333	0.709924	0.688172	0.631313	0.609091	0.704402	0.8	0.857143	0.275362	0.245902
0.533333	0.615385	0.622951	0.694118	0.723301	0.701031	0.6875	0.581081	0.821918	0.858921	0.15625	0.236486
0.701754	0.685484	0.714286	0.755319	0.714286	0.672956	0.659016	0.745763	0.7	0.185185	0.205128	0.237762
0.272727	0.826923	0.663979	0.556291	0.741935	0.765101	0.727273	0.828125	0.777778	0.171875	0.226277	0.2
0.657534	0.623711	0.671053	0.607143	0.621212	0.813953	0.54386	0.863636	0.716981	0.259615	0.200704	0.563433
0.672414	0.847458	0.784314	0.675	0.75	0.644444	0.71875	0.82243	0.711538	0.245283	0.116505	0.136986
0.57732	0.679245	0.505618	0.708333	0.713333	0.693694	0.542169	0.888889	0.712121	0.216667	0.0921053	0.372093
0.642857	0.677966	0.768116	0.652174	0.934783	0.675462	0.581731	0.810345	0.72	0.558442	0.672131	0.27451
0.745763	0.679612	0.637681	0.706522	0.673684	0.716418	0.630769	0.666667	0.833333	0.558823	0.178571	0.16
0.567164	0.709677	0.71134	0.342105	0.622596	0.73913	0.755102	0.753623	0.642276	0.353846	0.545455	0.645161
0.663158	0.704918	0.820755	0.635	0.595745	0.776119	0.650685	0.871951	0.685185	0.22	0.614583	0.153846
0.582677	0.738095	0.590909	0.705882	0.811321	0.45946	0.692771	0.797468	0.686567	0.231579	0.151515	0.139175
0.617834	0.646341	0.777778	0.782178	0.656566	0.676056	0.732673	0.917647	0.647059	0.254902	0.248276	0.44
0.793103	0.726027	0.619048	0.692308	0.797872	0.147287	0.757576	0.733333	0.743902	0.813559	0.492537	0.592593
0.588889	0.634586	0.72	0.759036	0.665962	0.655629	0.690476	0.66	0.767857	0.206522	0.777778	0.341317
0.868293	0.64	0.190476	0.428571	0.865168	0.272727	0.740741	0.595745	0.858586	0.809524	0.193548	0.155963
0.798913	0.702128	0.815603	0.573333	0.758065	0.673913	0.657895	0.729167	0.688742	0.205882	0.204402	0.364706
0.688889	0.591398	0.514706	0.740741	0.79562	0.75	0.60177	0.710526	0.710145	0.241379	0.678571	0.154639
0.582781	0.727699	0.69863	0.746154	0.876405	0.285714	0.716418	0.893204	0.72549	0.651163	0.666667	0.196507
0.718447	0.610169	0.5625	0.918919	0.407407	0.704082	0.770115	0.73262	0.688172	0.790909	0.202381	0.2
0.685393	0.338384	0.628205	0.576923	0.738462	0.638889	0.68421	0.7125	0.813559	0.428571	0.125	0.264151
0.637584	0.433962	0.694118	0.649635	0.660869	0.666667	0.40625	0.804878	0.827586	0.122449	0.140351	0.76
0.75	0.660714	0.642857	0.858696	0.472868	0.686825	0.575342	0.666667	0.869565	0.243478	0.201754	0.257143
0.72549	0.712121	0.691177	0.793103	0.714286	0.705128	0.254386	0.794521	0.782609	0.235294	0.981818	0.200935
0.870588	0.741935	0.711111	0.595745	0.762195	0.6875	0.245902	0.775	0.885057	0.156863	0.990991	0.125
0.709677	0.555556	0.622222	0.886957	0.744186	0.610619	0.441718	0.676923	0.722222	0.242424	0.988764	0.787234
0.763636	0.873786	0.7	0.740741	0.307692	0.521008	0.716981	0.539474	0.84375	0.842975	0.858586	0.213483
0.566434	0.6	0.576923	0.170732	0.478261	0.539474	0.623656	0.638095	0.564103	0.183333	0.33871	0.130435
0.545455	0.670213	0.4875	0.238938	0.429577	0.402597	0.695312	0.814286	0.613527	0.164179	0.259887	0.159091
0.62069	0.62963	0.782895	0.652632	0.153846	0.719626	0.72619	0.702703	0.764706	0.180328	0.194444	0.289474
0.7375	0.767442	0.641791	0.594595	0.741379	0.759259	0.691667	0.622641	0.31068	0.146342	0.181818	0.272727
0.534247	0.425287	0.782609	0.752066	0.685185	0.738318	0.619855	0.682759	0.794872	0.875	0.169884	0.304348
0.517647	0.142857	0.734375	0.515625	0.577465	0.173913	0.199219	0.632911	0.775	0.243902	0.191336	0.649123
0.988636	0.167742	0.658537	0.624	0.612903	0.693878	0.0630631	0.559524	0.72	0.642857	0.679487	0.0769231
0.950495	0.875817	0.779661	0.428571	0.59375	0.737968	0.605634	0.942857	0.740741	0.451282	0.221591	0.611111
0.690648	0.709091	0.963836	0.685185	0.65625	0.731707	0.648241	0.372881	0.777778	0.216667	0.220844	0.5
0.506173	0.561403	0.676056	0.508929	0.626506	0.569767	0.55	0.709091	0.661539	0.26087	0.189474	0.318182
0.8	0.311475	0.608696	0.727273	0.630841	0.667721	0.265625	0.763889	0.321429	0.244094	0.140351	0.306123
0.695652	0.767196	0.580153	0.486842	0.574468	0.891667	0.203883	0.711111	0.666667	0.916667	0.62	0.706587
0.753623	0.705882	0.682927	0.801887	0.631579	0.873563	0.621212	0.728814	0.541177	0.506024	0.237288	0.147727
0.698795	0.776316	0.848396	0.818182	0.694805	0.521739	0.24	0.666667	0.722892	0.28	0.177083	0.59322
0.72973	0.633027	0.651007	0.761006	0.72	0.142857	0.630435	0.272727	0.623188	0.304348	0.17284	0.206468
0.786667	0.606897	0.671875	0.645161	0.714286	0.669231	0.734694	0.798611	0.816901	0.153846	0.433333	0.157895
0.272727	0.210084	0.688312	0.551724	0.617511	0.984127	0.585987	0.275	0.625	0.153226	0.25	0.203209
0.229391	0.5	0.552326	0.75	0.681818	0.472222	0.816177	0.65	0.77381	0.585859	0.175572	0.197802
0.248227	0.623377	0.743243	0.708333	0.693966	0.683761	0.537037	0.761905	0.803738	0.269231	0.45977	0.25
0.946667	0.706625	0.780822	0.69697	0.609756	0.606742	0.639344	0.784091	0.72093	0.318841	0.213198	0.183908
0.130769	0.636364	0.731707	0.467213	0.687075	0.752294	0.655738	0.770492	0.494845	0.164179	0.206897	0.19403
0.180392	0.415493	0.52439	0.657143	0.884615	0.617977	0.564315	0.691358	0.785714	0.823529	0.161765	0.178571
0.5625	0.732394	0.714286	0.603448	0.942029	0.659898	0.767677	0.705882	0.827586	0.219178	0.506276	0.256637
0.659091	0.698113	0.68254	0.807229	0.558559	0.90411	0.202247	0.842105	0.666667	0.157895	0.151899	0.212766
0.753425	0.715686	0.479167	0.588235	0.669811	0.688406	0.142857	0.76699	0.788732	0.736842	0.575	0.655172
0.6	0.576271	0.725806	0.75	0.6375	0.649351	0.8	0.706897	0.75	0.166667	0.107143	0.300885
0.718954	0.746269	0.811475	0.679487	0.886957	0.676056	0.917647	0.695652	0.836066	0.188034	0.333333	0.190476
0.758621	0.745856	0.654321	0.775862	0.574074	0.403509	0.881356	0.565657	0.693182	0.170213	0.22314	0.682243
0.608696	0.653061	0.722222	0.728155	0.829932	0.627451	0.941176	0.8	0.697674	0.264368	0.272	0.5875
0.761905	0.740741	0.648649	0.577869	0.929134	0.483871	0.736527	0.761905	0.626506	0.158537	0.261539	0.253425
0.717391	0.850467	0.9	0.654321	0.597826	0.59854	0.806452	0.722892	0.149123	0.347826	0.436364	0.272727
0.715736	0.661017	0.623188	0.831579	0.78626	0.487179	0.624242	0.892308	0.773585	0.222222	0.47561	0.216981
0.59375	0.730159	0.714286	0.75	0.76087	0.666667	0.542169	0.5	0.833333	0.154546	0.882023	0.237113
0.673469	0.675159	0.823529	0.458333	0.851485	0.707317	0.479109	0.613636	0.702128	0.145299	0.173913	0.139423
0.698113	0.679389	0.737705	0.482759	0.738462	0.619048	0.595349	0.688889	0.776316	0.214546	0.144068	0.692308
0.721739	0.485294	0.659091	0.173077	0.758621	0.638889	0.540956	0.43421	0.805556	0.22043	0.167939	0.704453
0.223301	0.465517	0.413333	0.335878	0.707965	0.618421	0.524018	0.571429	0.121951	0.25	0.205607	0.235632
0.606061	0.5	0.643836	0.578947	0.538462	0.623188	0.645714	0.802817	0.720779	0.130841	0.191083	0.120482
0.632911	0.433333	0.566502	0.729167	0.692308	0.541667	0.878788	0.581395	0.785714	0.234375	0.266667	0.266667
0.64	0.695122	0.576923	0.542857	0.839695	0.76378	0.677419	0.391892	0.755556	0.638298	0.791667	0.187879
0.618557	0.558252	0.545455	0.74	0.62	0.680751	0.689655	0.617021	0.773585	0.605263	0.214286	0.412088
0.652174	0.474576	0.684524	0.863636	0.73494	0.662651	0.727273	0.636905	0.240506	0.641791	0.0517241	0.234043
0.777778	0.689655	0.607843	0.698113	0.694737	0.963636	0.729167	0.539683	0.966387	0.544444	0.537313	0.630137
0.192308	0.541667	0.757009	0.531915	0.607143	0.607143	0.882353	0.334764	0.327273	0.565217	0.701245	0.688406
0.0877193	0.611765	0.617647	0.672727	0.74359	0.461111	0.614286	0.225806	0.149254	0.714286	0.664336	0.55814
0.655556	0.633333	0.708333	0.45283	0.683333	0.706897	0.610526	0.188679	0.181818	0.226804	0.681818	0.177632
0.628572	0.393939	0.851064	0.333333	0.590909	0.278846	0.208955	0.268817	0.25	0.634409	0.138614	0.795455
0.490196	0.52649	0.801418	0.772727	0.510989	0.216867	0.619048	0.728	0.666667	0.84	0.107143	0.25
0.73913	0.466667	0.707692	0.696202	0.55	0.233256	0.579545	0.598425	0.781818	0.118421	0.207692	0.0808081
0.593496	0.729323	0.625	0.63964	0.591837	0.3125	0.614035	0.619718	0.653846	0.115942	0.703947	0.126923
0.5	0.329192	0.845714	0.494253	0.457143	0.652174	0.727273	0.686275	0.849315	0.173913	0.653465	0.365079
0.097561	0.730159	0.757062	0.589286	0.694444	0.75641	0.558823	0.552239	0.836735	0.277778	0.176471	0.209302
0.135802	0.632911	0.650602	0.746667	0.207547	0.672131	0.60274	0.636364	0.714286	0.183673	0.196581	0.170854
0.246575	0.677778	0.628572	0.463115	0.62	0.757062	0.60241	0.619718	0.709402	0.632653	0.237288	0.255319
0.785714	0.659091	0.72	0.568182	0.607595	0.780303	0.84507	0.641975	0.744186	0.772059	0.726027	0.75969
0.766234	0.54386	0.710407	0.759259	0.177778	0.583333	0.575758	0.714286	0.318841	0.280255	0.656566	0.152542
0.644444	0.771739	0.672131	0.606061	0.783333	0.516854	0.90625	0.457143	0.48	0.264264	0.292308	0.219512
0.71223	0.650794	0.76	0.646154	0.704545	0.408759	0.518072	0.181818	0.392857	0.290249	0.18	0.15873
0.79397	0.727273	0.297297	0.317073	0.553846	0.344371	0.660377	0.168539	0.263566	0.258064	0.215054	0.150538
0.638889	0.24183	0.528302	0.577778	0.146893	0.386139	0.553846	0.111111	0.179487	0.179775	0.16	0.594828
0.710843	0.698413	0.884615	0.640625	0.56962	0.576271	0.55814	0.782051	0.0476191	0.25	0.214286	0.779661
0.689655	0.409396	0.782609	0.708333	0.690583	0.762431	0.666667	0.878378	0.7	0.191489	0.509615	0.352381
0.707071	0.679412	0.463768	0.735849	0.250721	0.558442	0.272727	0.910448	0.491525	0.150943	0.197368	0.761364
0.681818	0.72441	0.106383	0.888112	0.864407	0.558376	0.736842	0.831461	0.230769	0.486111	0.479452	0.0983607
0.477679	0.957447	0.583333	0.742424	0.61	0.722222	0.678571	0.503546	0.772277	0.585106	0.371681	0.214286
0.71831	0.75	0.657258	0.672727	0.724638	0.804598	0.647799	0.373333	0.685185	0.13522	0.502487	0.104478
0.75	0.550336	0.157407	0.701754	0.727273	0.882353	0.748503	0.765957		0.689655	0.813333	0.0909091
0.519481	0.616667	0.962264	0.737143	0.516129	0.888889	0.293104	0.623762		0.25	0.351351	0.248214
0.714286	0.598958	0.587719	0.652174	0.511945	0.508065	0.633898	0.826923		0.301887	0.238095	0.186441
0.73913	0.595041	0.678161	0.796875	0.177083	0.678571	0.657754	0.442308		0.236641	0.811594	0.231061
0.56383	0.672414	0.574713	0.722222	0.794118	0.228571	0.444444	0.411765		0.267516	0.163636	0.810345
0.661972	0.632653	0.609756	0.653846	0.77027	0.69697	0.626087	0.716418		0.258621	0.688525	0.587302
0.803279	0.417671	0.757143	0.681159	0.289855	0.663551	0.810345	0.731707		0.641975	0.68421	0.178571
0.707965	0.603774	0.75	0.56621	0.196078	0.659091	0.614583	0.779221		0.195489	0.214286	0.5375
0.66129	0.653465	0.674419	0.686567	0.172414	0.693333	0.825688	0.843137		0.746835	0.711111	0.537634
0.902655	0.757009	0.830189	0.383721	0.693548	0.728814	0.276074	0.649351		0.60274	0.236264	0.206349
0.673267	0.683333	0.833333	0.796117	0.761194	0.757143	0.76494	0.666667		0.759615	0.267857	0.208054
0.747127	0.611111	0.704918	0.639269	0.69697	0.529412	0.72	0.703704		0.40566	0.221053	0.652174
0.772727	0.612745	0.633803	0.756757	0.405286	0.529412	0.102564	0.7		0.466667	0.152672	0.754386
0.784314	0.198198	0.549296	0.580247	0.745098	0.785714	0.123288	0.666667		0.43956	0.2375	0.533708
0.284768	0.687075	0.706522	0.660714	0.762712	0.563218	0.794521	0.680851		0.787879	0.290698	0.794444
0.623188	0.757009	0.77381	0.75	0.659091	0.775	0.578231	0.567164		0.205882	0.265306	0.188235
0.593939	0.727273	0.655738	0.685345	0.70632	0.625	0.666667	0.646154		0.238806	0.240642	0.663551
0.608247	0.666667	0.173913	0.694444	0.641026	0.615385	0.555556	0.577778		0.245614	0.637681	0.156146
0.614583	0.457143	0.203704	0.407407	0.660156	0.684931	0.791667	0.753425		0.227979	0.470874	0.206349
0.66	0.68421	0.230769	0.829268	0.260563	0.351852	0.62069	0.669643		0.186047	0.211864	0.14876
0.378049	0.666667	0.704918	0.692308	0.487805	0.836735	0.549451	0.634921		0.122807	0.126354	0.631579
0.714286	0.617647	0.77	0.217391	0.867925	0.19084	0.710938	0.808511		0.166667	0.175	0.322581
0.755556	0.591195	0.7	0.352941	0.869919	0.644068	0.68	0.305085		0.293104	0.157692	0.215385
0.617647	0.414286	0.764706	0.641026	0.813602	0.77551	0.857143	0.422535		0.511111	0.346939	0.341772
0.858696	0.31579	0.574713	0.666667	0.846154	0.643478	0.773333	0.209091		0.26	0.153374	0.333333
0.392157	0.659341	0.744898	0.66129	0.544444	0.597015	0.347222	0.618421		0.175758	0.19697	0.241379
0.558823	0.560976	0.712121	0.537931	0.795652	0.711538	0.710145	0.645161		0.145078	0.26087	0.162362
0.69697	0.619718	0.668965	0.478261	0.72093	0.608173	0.7	0.903448		0.804598	0.221184	0.230769
0.692308	0.628378	0.64	0.696202	0.643836	0.757576	0.588785	0.734694		0.725275	0.153846	0.81295
0.516129	0.540984	0.675978	0.617284	0.796748	0.544828	0.646667	0.709091		0.679688	0.206452	0.145161
0.724832	0.671642	0.869565	0.789474	0.747573	0.550562	0.627119	0.846154		0.336135	0.6	0.148607
0.614583	0.690141	0.607477	0.662791	0.815385	0.682353	0.353658	0.791667		0.311475	0.381818	0.349398
0.829787	0.619048	0.824561	0.711538	0.666667	0.722222	0.587156	0.720588		0.267857	0.131579	0.195652
0.7	0.746032	0.594406	0.646018	0.608696	0.46281	0.423077	0.537037		0.212598	0.0851064	0.246154
0.671875	0.678899	0.644737	0.746269	0.786885	0.596939	0.367347	0.497041		0.238532	0.148148	0.136986
0.755102	0.376812	0.727273	0.590361	0.826087	0.608392	0.659574	0.671642		0.27897	0.152778	0.208333
0.445652	0.714286	0.697842	0.569444	0.646154	0.582609	0.276596	0.653846		0.164948	0.22619	0.123853
0.68718	0.75	0.407407	0.646341	0.276074	0.734597	0.639344	0.563636		0.135922	0.557377	0.738095
0.870968	0.83871	0.19403	0.742857	0.385321	0.731707	0.619048	0.75		0.129032	0.338028	0.507042
0.544716	0.659574	0.163539	0.310345	0.911765	0.6	0.578571	0.912821		0.303136	0.215909	0.637931
0.54386	0.711538	0.241379	0.536232	0.817073	0.736842	0.115207	0.222222		0.292683	0.114583	0.1875
0.590361	0.617647	0.802326	0.705882	0.761538	0.568627	0.692308	0.757281		0.235294	0.102041	0.176471
0.462963	0.136	0.772727	0.551948	0.664	0.647577	0.716738	0.890411		0.208333	0.25	0.209876
0.666667	0.28866	0.532508	0.663212	0.589286	0.689189	0.72973	0.901961		0.24	0.76087	0.25567
0.703125	0.797101	0.521212	0.603448	0.691667	0.670175	0.666667	0.862069		0.305556	0.176991	0.133333
0.780488	0.6875	0.513274	0.535211	0.782051	0.637931	0.635037	0.666667		0.294118	0.255319	0.27027
0.892308	0.653465	0.782609	0.5	0.603175	0.356164	0.802817	0.704762		0.15873	0.220339	0.256098
0.86	0.609195	0.615385	0.619048	0.580247	0.74	0.587379	0.646154		0.224138	0.237288	0.688889
0.606557	0.554054	0.55	0.783333	0.680556	0.886364	0.546875	0.666667		0.197368	0.907104	0.791667
0.864198	0.732793	0.688235	0.681818	0.666667	0.789683	0.759259	0.513158		0.65	0.258621	0.6375
0.639535	0.621849	0.166667	0.560606	0.638889	0.857143	0.662338	0.58		0.166667	0.636364	0.668342
0.655914	0.680693	0.428571	0.593407	0.714815	0.653061	0.728682	0.628205		0.476191	0.39738	0.505494
0.555556	0.616667	0.566265	0.772277	0.869565	0.414286	0.608696	0.65		0.3125	0.285141	0.16
0.157895	0.418919	0.647059	0.714286	0.816327	0.673469	0.555556	0.714286		0.7	0.277778	0.209184
0.761062	0.539683	0.639535	0.597087	0.692308	0.691099	0.570248	0.628205		0.373832	0.185841	0.736842
0.56383	0.666667	0.661017	0.681818	0.760331	0.586667	0.3875	0.722772		0.269231	0.426229	0.121951
0.438775	0.76087	0.639344	0.557143	0.655172	0.795699	0.59375	0.672515		0.431373	0.253333	0.688525
0.860656	0.445946	0.701492	0.702128	0.794118	0.707071	0.964158	0.73494		0.136842	0.140845	0.814815
0.301887	0.658333	0.790698	0.701754	0.789474	0.164103	0.733333	0.577778		0.305556	0.391892	0.0982143
0.591837	0.300613	0.596491	0.518868	0.909091	0.148936	0.565657	0.608696		0.264706	0.754237	0.15625
0.380282	0.714286	0.768	0.682836	0.28421	0.133621	0.593458	0.769231		0.197531	0.423841	0.132231
0.732673	0.629213	0.820896	0.685039	0.752475	0.142012	0.729885	0.469697		0.125	0.709677	0.142857
0.440476	0.732759	0.688742	0.40625	0.744186	0.598931	0.633333	0.809524		0.216667	0.517857	0.247312
0.183824	0.614035	0.738806	0.272727	0.531915	0.895522	0.66443	0.535714		0.276923	0.625	0.174312
0.746032	0.747253	0.652778	0.6	0.331492	0.538462	0.857143	0.666667		0.269231	0.764706	0.527778
0.76	0.652941	0.594595	0.371134	0.290076	0.680328	0.739726	0.923077		0.264151	0.246753	0.186047
0.232143	0.586956	0.654206	0.67148	0.581818	0.588235	0.651786	0.704545		0.264151	0.277778	0.786885
0.448276	0.56962	0.72	0.746032	0.75	0.851528	0.477733	0.666667		0.24	0.25641	0.924051
0.521739	0.865922	0.727273	0.78481	0.752688	0.555921	0.629921	0.842105		0.26087	0.697674	0.371069
0.673077	0.855422	0.66129	0.367647	0.635593	0.535948	0.666667	0.609756		0.59375	0.176471	0.207143
0.635135	0.56	0.658537	0.727273	0.70303	0.72549	0.560976	0.526316		0.892944	0.233766	0.280899
0.660377	0.71	0.632184	0.836066	0.673575	0.827225	0.777778	0.610169		0.8125	0.758333	0.28866
0.240741	0.633803	0.732143	0.826087	0.763158	0.444015	0.363057	0.744681		0.587302	0.648	0.64977
0.134146	0.609756	0.238636	0.826087	0.666667	0.488987	0.657895	0.493333		0.387755	0.255034	0.625
0.176471	0.173333	0.209622	0.289618	0.681223	0.5	0.455882	0.614973		0.365854	0.22291	0.666667
0.514925	0.538462	0.563636	0.8125	0.607843	0.543478	0.701613	0.636364		0.424242	0.516667	0.61194
0.808219	0.746988	0.60119	0.623762	0.666667	0.55	0.661972	0.701492		0.1	0.207921	0.283981
0.8375	0.671233	0.358108	0.72973	0.656627	0.635783	0.402597	0.652174		0.306452	0.715278	0.285714
0.689655	0.816667	0.293104	0.688995	0.788095	0.826923	0.875	0.688525		0.269565	0.472727	0.178571
0.706422	0.574163	0.141414	0.644444	0.87234	0.701613	0.5	0.55102		0.194444	0.691177	0.413223
0.575	0.770492	0.658163	0.852941	0.877193	0.64351	0.735099	0.611111		0.30303	0.259615	0.886076
0.611511	0.65	0.828283	0.590164	0.968553	0.939535	0.737374	0.833333		0.281553	0.137255	0.0625
0.606061	0.722892	0.571429	0.735537	0.8	0.70073	0.762791	0.781421		0.375	0.146342	0.234177
0.537037	0.638744	0.5	0.696202	0.455882	0.686956	0.534759	0.385965		0.698413	0.24	0.1875
0.382353	0.783582	0.730769	0.8	0.643137	0.718085	0.212264	0.300752		0.589286	0.3	0.705128
0.639344	0.692708	0.553719	0.663158	0.702128	0.730159	0.685185	0.535714		0.716981	0.306123	0.701492
0.884615	0.754098	0.474359	0.703125	0.767442	0.352518	0.619658	0.769231		0.254717	0.3	0.634921
0.19375	0.662338	0.596154	0.789474	0.621053	0.833333	0.527473	0.541667		0.583333	0.565217	0.2
0.72093	0.572917	0.567073	0.652174	0.703704	0.87324	0.723809	0.816901		0.618182	0.163399	0.776596
0.809524	0.689076	0.596491	0.43609	0.274194	0.61194	0.2	0.698925		0.148936	0.180812	0.137615
0.654545	0.70946	0.681818	0.675676	0.691177	0.477612	0.778571	0.596491		0.186047	0.1875	0.235714
0.580153	0.666667	0.587302	0.630435	0.6875	0.690289	0.54375	0.589286		0.213793	0.140845	0.239024
0.736111	0.692308	0.75	0.780488	0.698113	0.759494	0.57047	0.671429		0.15	0.824427	0.409836
0.773913	0.842105	0.794393	0.705882	0.666667	0.766129	0.756757	0.576923		0.190332	0.192771	0.586207
0.755556	0.649485	0.595506	0.837736	0.622951	0.359788	0.777778	0.789474		0.651515	0.279661	0.244444
0.677419	0.758929	0.832298	0.626866	0.636364	0.890756	0.65812	0.775701		0.666667	0.310345	0.177778
0.8	0.714286	0.566667	0.733333	0.619048	0.725895	0.62963	0.532609		0.526316	0.142857	0.318966
0.863014	0.266667	0.571429	0.644737	0.635659	0.257143	0.694915	0.736111		0.925	0.318182	0.548387
0.795455	0.428571	0.75	0.757576	0.452055	0.619048	0.588235	0.669811		0.233333	0.386364	0.175
0.760684	0.695652	0.576923	0.7	0.426829	0.747191	0.813559	0.57377		0.588235	0.86	0.241379
0.73913	0.762887	0.673077	0.510204	0.564394	0.460606	0.844156	0.388889		0.164179	0.183761	0.179775
0.930233	0.52	0.711864	0.666667	0.90604	0.74	0.6	0.365672		0.174312	0.153061	0.136364
0.672414	0.5625	0.741379	0.440476	0.734694	0.826446	0.653846	0.447761		0.675325	0.128205	0.144445
0.467742	0.661539	0.720588	0.583333	0.571429	0.783133	0.805556	0.553571		0.739796	0.180556	0.547619
0.903743	0.409836	0.471264	0.709677	0.713542	0.655172	0.653846	0.637931		0.261364	0.25	0.581081
0.416185	0.517544	0.60101	0.754386	0.759259	0.69863	0.595238	0.637931		0.378378	0.2	0.628205
0.621212	0.575758	0.692308	0.777778	0.686567	0.660131	0.68	0.634328		0.477228	0.267327	0.603448
0.166667	0.280899	0.68421	0.805556	0.625	0.727273	0.697987	0.627119		0.577778	0.22973	0.720588
0.203125	0.669725	0.951219	0.694915	0.633803	0.780255	0.777778	0.675		0.617647	0.254545	0.562189
0.659574	0.4	0.811881	0.574468	0.780702	0.634409	0.546154	0.714286		0.780488	0.263889	0.662069
0.558823	0.63924	0.694915	0.784091	0.583333	0.715329	0.686813	0.698413		0.646341	0.679487	0.770492
0.617977	0.545833	0.8	0.577778	0.702381	0.206897	0.671233	0.610169		0.51087	0.276923	0.552941
0.714286	0.449612	0.692771	0.835821	0.648649	0.658139	0.146342	0.603448		0.5	0.186335	0.632653
0.682243	0.645833	0.191781	0.433099	0.780899	0.458333	0.693694	0.775862		0.241758	0.229508	0.641791
0.592705	0.641509	0.666667	0.722222	0.671429	0.0638298	0.401617	0.6		0.157303	0.347368	0.178571
0.61039	0.618644	0.710145	0.736842	0.641026	0.128571	0.597701	0.169491		0.676923	0.189189	0.198413
0.510345	0.700508	0.611111	0.559322	0.606061	0.2	0.77551	0.269663		0.363636	0.696	0.717514
0.676471	0.442308	0.659574	0.755319	0.74359	0.15	0.309735	0.235294		0.214286	0.148148	0.771429
0.606742	0.6	0.5	0.452055	0.621622	0.255319	0.88	0.884058		0.711864	0.172043	0.571429
0.544118	0.649485	0.591549	0.663636	0.45283	0.277592	0.755435	0.677419		0.81579	0.6	0.292308
0.78481	0.453947	0.54023	0.470588	0.610922	0.2	0.178571	0.7		0.304527	0.218884	0.202247
0.65	0.672727	0.612069	0.333333	0.708333	0.556604	0.433862	0.727273		0.411765	0.361244	0.813559
0.701299	0.656051	0.677165	0.673267	0.590909	0.666667	0.741935	0.761905		0.244898	0.754386	0.218182
0.673684	0.68254	0.589744	0.636364	0.730769	0.688356	0.728261	0.416667		0.270833	0.709677	0.336956
0.666667	0.565217	0.659091	0.589928	0.757576	0.657143	0.775862	0.669065		0.1875	0.681614	0.158537
0.784314	0.15873	0.508772	0.787234	0.638656	0.623188	0.418367	0.658915		0.254902	0.948718	0.148148
0.6	0.54918	0.805882	0.760274	0.657754	0.104575	0.9	0.190476		0.141593	0.146789	0.210084
0.361702	0.635417	0.212928	0.532895	0.686047	0.775	0.562044	0.167598		0.155172	0.914894	0.226277
0.395349	0.680851	0.651685	0.847619	0.905882	0.743119	0.683333	0.77381		0.223301	0.319149	0.541667
0.781513	0.876712	0.721698	0.820896	0.483051	0.657303	0.840336	0.705882		0.224138	0.219101	0.576923
0.602564	0.767296	0.737705	0.592593	0.803571	0.586207	0.615385	0.777778		0.321429	0.655844	0.248447
0.661972	0.681319	0.258064	0.615385	0.575	0.611111	0.583333	0.489362		0.305556	0.159575	0.522727
0.764706	0.721154	0.859649	0.57	0.941176	0.446154	0.516667	0.761062		0.431579	0.357143	0.227513
0.753769	0.619048	0.914894	0.571429	0.791667	0.83871	0.69403	0.633333		0.411765	0.264368	0.227848
0.669725	0.647059	0.683453	0.663044	0.686275	0.932584	0.557823	0.786885		0.236559	0.383721	0.245614
0.6875	0.878788	0.472868	0.526882	0.670588	0.779874	0.685714	0.724638		0.169811	0.68	0.571429
0.666667	0.669811	0.727273	0.421875	0.648438	0.72695	0.761905	0.846154		0.407407	0.664122	0.186047
0.52381	0.47191	0.152542	0.495495	0.316667	0.674419	0.56	0.641509		0.436782	0.26	0.581081
0.695652	0.553191	0.688172	0.695122	0.896552	0.568627	0.852273	0.79		0.746269	0.347826	0.219512
0.596154	0.623377	1	0.16	0.681818	0.833333	0.751073	0.741497		0.662791	0.185379	0.9
0.802632	0.549296	0.542373	0.925	0.525	0.690141	0.0941176	0.668896		0.22561	0.140351	0.241379
0.625	0.603448	0.671361	0.890196	0.851852	0.700855	0.109375	0.703704		0.281481	0.803922	0.828571
0.517647	0.615385	0.57377	0.735632	0.817204	0.681818	0.185629	0.654867		0.166667	0.27027	0.258427
0.791367	0.69	0.673469	0.732143	0.683333	0.662921	0.132076	0.68421		0.283951	0.527273	0.307692
0.738806	0.666667	0.68932	0.653061	0.708333	0.686275	0.448718	0.73913		0.476923	0.521277	0.305882
0.769231	0.74375	0.6	0.61039	0.64	0.614458	0.712644	0.655914		0.694118	0.271186	0.227273
0.636364	0.54321	0.638211	0.794872	0.741379	0.565217	0.534161	0.748092		0.234694	0.210526	0.186047
0.536082	0.418605	0.641509	0.532967	0.721649	0.641026	0.66129	0.724138		0.491228	0.217054	0.619266
0.67	0.659574	0.580153	0.5	0.657143	0.722543	0.623656	0.325581		0.1125	0.636364	0.184664
0.676471	0.553846	0.837037	0.237113	0.658824	0.716312	0.481482	0.716981		0.151515	0.524138	0.12
0.802326	0.344262	0.659574	0.641975	0.675676	0.180672	0.73503	0.624339		0.635294	0.1	0.196078
0.762195	0.510638	0.633136	0.745856	0.282353	0.198953	0.577381	0.728155		0.538462	0.169014	0.882979
0.696429	0.522727	0.59375	0.71831	0.849315	0.623188	0.530097	0.513889		0.197917	0.80303	0.256098
0.537037	0.776471	0.808219	0.644444	0.797101	0.542222	0.666667	0.54717		0.45283	0.165048	0.138461
0.641304	0.578947	0.657534	0.719512	0.589286	0.75	0.625	0.714286		0.18254	0.633333	0.2
0.167742	0.688172	0.596491	0.446429	0.688356	0.606061	0.842105	0.597015		0.153226	0.623656	0.672727
0.2875	0.7	0.636364	0.859649	0.710526	0.57193	0.856631	0.914894		0.152174	0.163121	0.14433
0.637363	0.770492	0.548387	0.672131	0.782007	0.910256	0.708861	0.436893		0.181818	0.15942	0.246305
0.717949	0.628572	0.784314	0.755245	0.757576	0.859155	0.542199	0.7		0.153153	0.119565	0.361702
0.75	0.835821	0.818182	0.68	0.807692	0.328571	0.673469	0.242424		0.5	0.237288	0.175847
0.72	0.848101	0.367089	0.851449	0.65	0.6625	0.703518	0.25		0.258621	0.196429	0.264706
0.803681	0.163636	0.876191	0.586667	0.8	0.634483	0.156757	0.363636		0.239437	0.701389	0.830508
0.640351	0.590361	0.724138	0.557692	0.720721	0.413793	0.647619	0.632353		0.12987	0.715447	0.669623
0.716763	0.72	0.810811	0.596774	0.695364	0.60274	0.612903	0.775		0.748663	0.666667	0.687805
0.520325	0.782609	0.831579	0.206667	0.188889	0.220395	0.641177	0.607843		0.157895	0.184615	0.545455
0.695652	0.466667	0.714286	0.597015	0.714286	0.438597	0.534137	0.711864		0.536481	0.654545	0.306818
0.520833	0.833333	0.765432	0.590909	0.653846	0.75	0.787234	0.333333		0.183099	0.692308	0.181319
0.64045	0.644068	0.13924	0.702703	0.582418	0.682927	0.616601	0.711538		0.191489	0.64486	0.581818
0.589286	0.74026	0.156863	0.631579	0.722222	0.509091	0.671875	0.7		0.30198	0.12	0.113924
0.734694	0.490099	0.393443	0.867647	0.164502	0.791667	0.644068	0.625		0.204545	0.0486111	0.246862
0.574194	0.722222	0.658333	0.911765	0.803279	0.951807	0.702703	0.453125		0.166667	0.174312	0.242424
0.61875	0.678344	0.663818	0.627907	0.428571	0.719512	0.714286	0.735294		0.313433	0.196203	0.654321
0.613636	0.6	0.76	0.482906	0.72	0.753846	0.702479	0.662722		0.280374	0.237805	0.160305
0.14	0.669422	0.678571	0.5	0.657895	0.741294	0.698413	0.568627		0.641509	0.772277	0.12
0.666667	0.794326	0.413127	0.129032	0.378378	0.701149	0.541177	0.558823		0.15873	0.157895	0.180556
0.637363	0.422222	0.890244	0.671429	0.590361	0.536145	0.656934	0.679612		0.201439	0.686709	0.192308
0.568182	0.866197	0.807692	0.578947	0.69697	0.202128	0.756757	0.607843		0.808823	0.764706	0.5
0.578431	0.647799	0.582524	0.707317	0.69079	0.623377	0.593407	0.707865		0.214286	0.710744	0.673575
0.476038	0.662651	0.767857	0.64	0.689759	0.591463	0.690722	0.603774		0.246914	0.153285	0.235294
0.682243	0.6	0.632353	0.753247	0.631579	0.546512	0.627119	0.725		0.571429	0.214286	0.694118
0.567164	0.651852	0.682927	0.58209	0.6	0.707317	0.754098	0.626667		0.242038	0.1	0.732824
0.634921	0.708333	0.470588	0.631579	0.607843	0.8	0.874332	0.76		0.264151	0.68421	0.656766
0.5625	0.65625	0.75	0.77027	0.792332	0.642325	0.707424	0.511111		0.3	0.254237	0.16
0.6875	0.584158	0.818182	0.611111	0.736842	0.525253	0.954545	0.6		0.222222	0.324042	0.207547
0.62963	0.534654	0.857143	0.692308	0.695122	0.614035	0.444444	0.638889		0.922078	0.410714	0.2
0.40411	0.737705	0.882353	0.878788	0.68421	0.6	0.364641	0.54902		0.571429	0.826923	0.239437
0.72549	0.508197	0.68	0.666667	0.673469	0.777778	0.692308	0.666667		0.153846	0.595745	0.176471
0.574074	0.610169	0.776316	0.581081	0.717391	0.81982	0.521277	0.681818		0.203125	0.285714	0.195489
0.770833	0.682353	0.619926	0.615385	0.788462	0.666667	0.622378	0.666667		0.283784	0.26	0.552
0.448276	0.590909	0.685185	0.688073	0.681818	0.666667	0.6	0.7		0.362069	0.252874	0.62
0.683453	0.666667	0.694444	0.746479	0.77027	0.152174	0.733333	0.586956		0.225352	0.210596	0.14
0.481482	0.325581	0.202381	0.640625	0.75	0.243243	0.701149	0.694915		0.138889	0.224756	0.219512
0.621622	0.610169	0.680556	0.727273	0.431373	0.195122	0.507692	0.661871		0.140625	0.333333	0.271028
0.591837	0.568627	0.604167	0.320755	0.581731	0.495652	0.8	0.58		0.105263	0.530612	0.164384
0.367188	0.688679	0.666667	0.47561	0.765306	0.722222	0.666667	0.951219		0.275862	0.130631	0.225806
0.717557	0.645833	0.64	0.777174	0.550562	0.553191	0.12	0.634921		0.181818	0.202703	0.835443
0.641509	0.697917	0.606742	0.647059	0.914894	0.904762	0.298701	0.723404		0.265625	0.184397	0.229358
0.592593	0.705882	0.507463	0.694118	0.830769	0.979675	0.121212	0.469027		0.226601	0.292683	0.2
0.746479	0.818182	0.611111	0.584615	0.435484	0.801887	0.77551	0.69863		0.258064	0.204301	0.25
0.333333	0.537313	0.880435	0.6875	0.886364	0.639535	0.567164	0.796296		0.282609	0.166667	0.211538
0.757576	0.72	0.6	0.567164	0.917526	0.715596	0.55615	0.800848		0.15	0.30625	0.182186
0.541667	0.218605	0.701492	0.759259	0.891525	0.728261	0.303571	0.680851		0.255814	0.267857	0.276596
0.62963	0.776596	0.517949	0.71028	0.727273	0.740741	0.408163	0.634615		0.337209	0.33871	0.186047
0.536585	0.576355	0.662857	0.774194	0.594595	0.693878	0.866142	0.634146		0.654545	0.25641	0.54717
0.684615	0.757895	0.506494	0.672414	0.469697	0.681818	0.732673	0.774194		0.159091	0.150628	0.738462
0.657143	0.672414	0.65942	0.634615	0.69697	0.701492	0.131818	0.630769		0.820755	0.232143	0.557692
0.724638	0.805263	0.715655	0.893617	0.683616	0.531915	0.214286	0.663866		0.686567	0.9	0.163934
0.703704	0.610638	0.653846	0.641791	0.81982	0.691358	0.160305	0.617021		0.257576	0.147059	0.660377
0.547619	0.617647	0.620438	0.885246	0.565217	0.64	0.793651	0.705882		0.324675	0.126761	0.238461
0.805755	0.613861	0.732143	0.785714	0.869565	0.752941	0.647059	0.661972		0.166667	0.255507	0.209876
0.468085	0.761905	0.654971	0.692308	0.682927	0.707317	0.726257	0.431373		0.193916	0.144144	0.246073
0.821429	0.606936	0.416667	0.529412	0.588235	0.856	0.472441	0.614458		0.104	0.420655	0.666667
0.785124	0.65625	0.628205	0.653061	0.688889	0.690722	0.685714	0.757576		0.18	0.71875	0.636364
0.789474	0.807692	0.174888	0.743902	0.87069	0.523077	0.660465	0.764706		0.646465	0.106667	0.544218
0.731183	0.645161	0.152381	0.75	0.851064	0.317308	0.764706	0.830769		0.181818	0.585714	0.93421
0.6	0.635417	0.626984	0.711538	0.75	0.672131	0.784314	0.831776		0.25	0.231884	0.371795
0.745455	0.626667	0.840708	0.58209	0.626506	0.763158	0.777778	0.714286		0.35	0.140625	0.203125
0.625	0.580357	0.872727	0.754717	0.756178	0.657343	0.164948	0.768421		0.694215	0.294118	0.242718
0.841346	0.713115	0.7	0.655738	0.823529	0.622641	0.152542	0.825		0.786207	0.179487	0.0476191
0.697674	0.657143	0.597015	0.714286	0.867647	0.745763	0.21978	0.37069		0.797753	0.0754717	0.158537
0.920152	0.661972	0.889503	0.603774	0.890295	0.735294	0.766497	0.574074		0.189427	0.256158	0.251799
0.721519	0.853333	0.778523	0.583333	0.933702	0.695067	0.151203	0.680851		0.269231	0.1	0.233333
0.556522	0.758242	0.686275	0.639785	0.824074	0.752941	0.783784	0.686275		0.257143	0.174074	0.284916
0.875	0.770115	0.575758	0.690909	0.912	0.598361	0.321429	0.833333		0.33871	0.973545	0.2
0.693878	0.719008	0.633027	0.74	0.719101	0.444444	0.723077	0.239669		0.131148	0.271186	0.62
0.657895	0.57265	0.357895	0.721311	0.645455	0.0892193	0.575269	0.616071		0.212766	0.183333	0.648148
0.709677	0.631068	0.634921	0.783333	0.85	0.710145	0.693467	0.651515		0.322917	0.209524	0.175182
0.782609	0.634921	0.827751	0.638298	0.54386	0.725926	0.0617284	0.619048		0.342857	0.237838	0.571429
0.948718	0.509091	0.513158	0.763636	0.611111	0.621053	0.629032	0.5		0.145833	0.224138	0.21519
0.671642	0.802632	0.645062	0.352941	0.608696	0.827815	0.62069	0.679245		0.411765	0.77027	0.17316
0.567164	0.6	0.805556	0.721894	0.685714	0.707692	0.692308	0.6875		0.651163	0.8	0.153846
0.629213	0.578947	0.588235	0.552239	0.659091	0.573333	0.735043	0.45679		0.894231	0.166667	0.163462
0.651685	0.486111	0.65942	0.316667	0.862745	0.677419	0.763359	0.592593		0.793103	0.637363	0.252632
0.766055	0.653543	0.745614	0.92	0.671053	0.318584	0.739726	0.5		0.666667	0.682243	0.169014
0.775	0.6875	0.666667	0.457143	0.14433	0.736842	0.696429	0.741177		0.567568	0.762712	0.276596
0.685393	0.525316	0.521739	0.396226	0.814286	0.492754	0.720721	0.569231		0.732759	0.70318	0.587719
0.738636	0.647059	0.222222	0.714286	0.685185	0.694915	0.73913	0.766667		0.84375	0.65896	0.158192
0.652174	0.928571	0.179104	0.594737	0.86	0.725806	0.625	0.85		0.621118	0.26875	0.321429
0.578125	0.726257	0.0923077	0.78022	0.25974	0.860215	0.507042	0.838384		0.219512	0.828283	0.2375
0.508475	0.621622	0.548387	0.56	0.640625	0.619048	0.518518	0.806452		0.202128	0.77907	0.19322
0.638554	0.683673	0.563636	0.811321	0.62766	0.631944	0.529412	0.397436		0.0862069	0.246377	0.27972
0.816327	0.6875	0.607143	0.829268	0.910828	0.659292	0.860465	0.682927		0.738095	0.358974	0.171429
0.688073	0.636364	0.806452	0.569767	0.754098	0.607477	0.567164	0.6		0.296296	0.131429	0.226562
0.223881	0.65	0.783333	0.655738	0.735849	0.817568	0.672414	0.787234		0.562044	0.234375	0.574074
0.205882	0.601942	0.231818	0.719298	0.580882	0.25974	0.642857	0.731429		0.14	0.123894	0.720207
0.688525	0.681159	0.221476	1	0.495049	0.918605	0.346667	0.537634		0.412698	0.361111	0.210117
0.722222	0.640523	0.729412	0.942308	0.48	0.882979	0.590909	0.553398		0.211538	0.298947	0.176
0.710145	0.698113	0.931034	0.608108	0.703349	0.638298	0.64	0.886792		0.171429	0.830508	0.133803
0.65	0.721519	0.673469	0.811594	0.674699	0.751295	0.791667	0.652174		0.128676	0.57754	0.205742
0.894737	0.711111	0.548387	0.229008	0.647059	0.62	0.8125	0.733333		0.175	0.247934	0.20155
0.829787	0.671296	0.634146	0.727273	0.679612	0.808081	0.62585	0.68		0.231788	0.176259	0.153846
0.785714	0.631579	0.377246	0.816667	0.80292	0.739583	0.734375	0.5		0.162162	0.129771	0.108434
0.693878	0.645833	0.537037	0.305085	0.607143	0.711538	0.654762	0.506667		0.302326	0.132911	0.0958904
0.676471	0.23741	0.962963	0.746479	0.71875	0.659574	0.627907	0.949367		0.307692	0.209302	0.533333
0.676471	0.860262	0.469388	0.825	0.775862	0.541177	0.885714	0.891304		0.232558	0.181818	0.220588
0.694915	0.666667	0.551724	0.255814	0.717742	0.53125	0.8	0.925		0.260563	0.204545	0.607595
0.586207	0.678571	0.424658	0.630435	0.73913	0.84	0.670886	0.776119		0.333333	0.18	0.232877
0.678571	0.71123	0.564815	0.746988	0.607143	0.776699	0.611554	0.208633		0.219512	0.229508	0.192308
0.655172	0.523256	0.704225	0.589286	0.931818	0.9375	0.734694	0.168224		0.256579	0.217391	0.75641
0.729167	0.549783	0.726027	0.790698	0.805556	0.707143	0.75969	0.148649		0.539683	0.205882	0.253521
0.706667	0.66	0.7	0.729412	0.615385	0.488372	0.5	0.259259		0.311225	0.190104	0.116564
0.411765	0.655738	0.73913	0.527273	0.402556	0.688406	0.566929	0.751174		0.685714	0.263889	0.228571
0.470588	0.712329	0.818182	0.618182	0.825397	0.644444	0.759777	0.617391		0.693548	0.227273	0.915254
0.716981	0.672131	0.753623	0.74	0.163755	0.644444	0.712871	0.744186		0.670588	0.449541	0.235294
0.507576	0.880734	0.730769	0.707692	0.766667	0.642336	0.671429	0.701031		0.590909	0.666667	0.340659
0.860759	0.702381	0.630952	0.277778	0.763636	0.42517	0.772727	0.711111		0.257353	0.136842	0.233184
0.627586	0.714286	0.659898	0.705882	0.693396	0.779661	0.706767	0.752		0.365385	0.526316	0.254545
0.755556	0.507042	0.327869	0.644444	0.69403	0.884354	0.756098	0.508197		0.272727	0.222222	0.179389
0.661972	0.672727	0.117647	0.658537	0.635071	0.759259	0.483606	0.245614		0.242604	0.265625	0.617021
0.741379	0.617021	0.629808	0.692308	0.585938	0.880734	0.662835	0.706161		0.152542	0.214546	0.653333
0.218884	0.358974	0.213592	0.865672	0.818182	0.678571	0.682692	0.569231		0.257812	0.230769	0.234483
0.542169	0.815385	0.941667	0.9375	0.911765	0.197674	0.844828	0.8		0.536232	0.915663	0.278481
0.72093	0.603896	0.92	0.173228	0.854545	0.605042	0.800926	0.634615		0.25	0.629213	0.149495
0.726027	0.619835	0.8625	0.808511	0.808511	0.296296	0.717391	0.621622		0.151515	0.659722	0.173077
0.729358	0.873016	0.813187	0.65	0.577181	0.768683	0.680702	0.875		0.481482	0.474576	0.123967
0.666667	0.656566	0.5	0.865672	0.825397	0.544444	0.833333	0.670886		0.409836	0.151163	0.232092
0.655738	0.76	0.6125	0.596154	0.726027	0.888889	0.805556	0.5		0.136	0.380952	0.164557
0.637681	0.629032	0.713333	0.721311	0.672897	0.8	0.676056	0.474359		0.227053	0.557692	0.153846
0.690476	0.675824	0.439024	0.663265	0.774194	0.135135	0.783582	0.851852		0.228571	0.745665	0.546219
0.644068	0.731707	0.53913	0.885246	0.4375	0.613636	0.744681	0.614173		0.257143	0.210526	0.18797
0.6	0.777778	0.643478	0.891304	0.435484	0.736364	0.804878	0.588235		0.198473	0.220184	0.316129
0.357143	0.659574	0.672727	0.846154	0.512195	0.616279	0.630252	0.764706		0.318408	0.334328	0.578431
0.623529	0.621622	0.72093	0.666667	0.692308	0.625	0.57377	0.587302		0.403509	0.814286	0.2
0.164179	0.619718	0.868852	0.574468	0.602151	0.833333	0.702703	0.573529		0.354839	0.733333	0.277992
0.46	0.845455	0.283019	0.802469	0.557377	0.666667	0.145833	0.685185		0.312407	0.492891	0.719298
0.603896	0.495798	0.738318	0.722034	0.674757	0.642534	0.705882	0.822581		0.337121	0.324324	0.283465
0.480769	0.24	0.897059	0.659341	0.662162	0.636364	0.584906	0.875		0.329268	0.165775	0.251908
0.588235	0.569444	0.716049	0.788177	0.614035	0.647059	0.686636	0.745098		0.295399	0.238806	0.22549
0.775862	0.466667	0.777778	0.829268	0.748201	0.190184	0.97	0.726496		0.284091	0.712121	0.218391
0.603175	0.75	0.692857	0.297872	0.488889	0.754386	0.883721	0.659091		0.211679	0.188679	0.34375
0.448276	0.867647	0.540984	0.705882	0.585774	0.206897	0.8	0.692308		0.193939	0.235294	0.217949
0.657895	0.651376	0.627119	0.697368	0.257576	0.896552	0.321429	0.946188		0.215686	0.2	0.272727
0.79927	0.765625	0.258823	0.525	0.40625	0.65625	0.852273	0.962687		0.140741	0.504	0.368421
0.629139	0.681818	0.693122	0.591837	0.802817	0.719298	0.739255	0.777778		0.178571	0.174242	0.134752
0.755102	0.740741	0.538462	0.434783	0.666667	0.786885	0.73494	0.525		0.627907	0.290909	0.168831
0.701492	0.205128	0.576923	0.868421	0.617977	0.605263	0.583333	0.693878		0.506024	0.484375	0.0849057
0.686047	0.547826	0.15126	0.788136	0.702247	0.742857	0.833333	0.69697		0.342857	0.507937	0.219178
0.712766	0.758823	0.22449	0.170732	0.792793	0.687225	0.704819	0.689655		0.2	0.765957	0.196319
0.859155	0.771084	0.272727	0.847619	0.666667	0.666667	0.688	0.787234		0.818182	0.843137	0.222222
0.71875	0.829545	0.160551	0.737143	1	0.704762	0.744966	0.402062		0.19403	0.302326	0.2
0.251968	0.43299	0.137931	0.652174	0.911765	0.64	0.866667	0.53125		0.298246	0.4	0.164948
0.222222	0.831169	0.679487	0.714286	0.759036	0.622857	0.748276	0.6375		0.357664	0.230769	0.638889
0.650943	0.650794	0.9	0.828571	0.924731	0.666667	0.632653	0.753846		0.148515	0.191781	0.732143
0.73913	0.674797	0.727273	0.688889	0.780702	0.790323	0.689394	0.797101		0.202128	0.165	0.175141
0.906977	0.673469	0.26	0.73913	0.815385	0.594595	0.678571	0.688889		0.282407	0.2375	0.25
0.625	0.581395	0.254545	0.648936	0.694915	0.522727	0.537815	0.654545		0.311203	0.850746	0.0804598
0.276316	0.696202	0.552632	0.864407	0.736842	0.747968	0.45098	0.714286		0.208451	0.155172	0.172131
0.567164	0.791209	0.462963	0.581395	0.858268	0.705674	0.770992	0.666667		0.12605	0.298851	0.492958
0.744186	0.611111	0.569444	0.730159	0.692308	0.652284	0.705882	0.654867		0.148936	0.683333	0.208333
0.666667	0.612903	0.7	0.789474	0.633987	0.591549	0.638095	0.55914		0.231579	0.293104	0.672131
0.162791	0.703704	0.624413	0.605556	0.395904	0.723529	0.0747663	0.5		0.173077	0.180124	0.214286
0.666667	0.695652	0.637931	0.629412	0.823529	0.744186	0.194631	0.765625		0.2125	0.537037	0.602273
0.660606	0.819444	0.482143	0.780488	0.586207	0.654545	0.196721	0.574468		0.571429	0.727273	0.625
0.664557	0.825	0.632287	0.649007	0.698113	0.486111	0.409091	0.680473		0.283333	0.608696	0.2
0.553571	0.727273	0.873684	0.661972	0.712329	0.638889	0.408805	0.466667		0.661972	0.206897	0.928571
0.143939	0.77551	0.467533	0.267606	0.654135	0.802817	0.737864	0.675214		0.76087	0.192983	0.62766
0.414508	0.585366	0.694737	0.236364	0.811321	0.705882	0.721154	0.832168		0.565217	0.772358	0.613402
0.601562	0.644444	0.591549	0.928571	0.866667	0.909091	0.809524	0.431034		0.307692	0.22314	0.680412
0.673913	0.755319	0.283784	0.755814	0.578125	0.704981	0.680556	0.510638		0.177083	0.348837	0.626168
0.653226	0.534091	0.794118	0.821429	0.707865	0.682759	0.621622	0.662338		0.193799	0.263158	0.51
0.647059	0.690217	0.666667	0.594059	0.768293	0.701299	0.794118	0.789474		0.12069	0.121212	0.191011
0.211765	0.634615	0.704082	0.8	0.55102	0.53271	0.742857	0.72		0.857143	0.183673	0.272085
0.602941	0.587413	0.676471	0.815385	0.604651	0.779874	0.66875	0.682927		0.854922	0.768116	0.21875
0.480874	0.541177	0.688312	0.688889	0.746667	0.603896	0.780488	0.551724		0.366667	0.0571429	0.166667
0.888889	0.592105	0.780822	0.604167	0.44186	0.476191	0.731707	0.865385		0.347826	0.409091	0.308823
0.763889	0.711712	0.544555	0.730769	0.755102	0.754098	0.151163	0.797101		0.44186	0.597015	0.17757
0.708333	0.715909	0.782609	0.554348	0.820513	0.794118	0.823529	0.686869		0.22807	0.538462	0.342857
0.289474	0.624138	0.6875	0.61194	0.758333	0.550562	0.744792	0.294118		0.285714	0.698113	0.687831
0.513514	0.803571	0.72	0.78125	0.78481	0.64045	0.696202	0.649123		0.170213	0.311688	0.249135
0.392344	0.69697	0.648352	0.886364	0.797101	0.553571	0.786325	0.669725		0.294521	0.213873	0.189655
0.671233	0.43038	0.59375	0.229508	0.75817	0.593548	0.761905	0.534884		0.25	0.279412	0.192308
0.825397	0.686047	0.677419	0.481482	0.102041	0.813333	0.738095	0.795455		0.462963	0.375	0.647887
0.466667	0.649215	0.724138	0.870588	0.649123	0.80826	0.337838	0.661765		0.52381	0.259259	0.631579
0.883721	0.512195	0.770492	0.87156	0.746835	0.671233	0.701657	0.649351		0.702128	0.185714	0.170068
0.531915	0.65	0.842105	0.773196	0.723809	0.634146	0.77193	0.657143		0.183099	0.207792	0.329412
0.19697	0.567164	0.602564	0.648485	0.464286	0.693333	0.637097	0.590909		0.272727	0.170868	0.345833
0.514925	0.73	0.142857	0.622222	0.840909	0.581395	0.694915	0.728571		0.272727	0.5	0.658537
0.81746	0.621951	0.695652	0.588235	0.668919	0.85119	0.645161	0.541667		0.234043	0.652174	0.60166
0.755102	0.697917	0.677419	0.751678	0.455556	0.397351	0.850649	0.657895		0.228571	0.188119	0.711111
0.581395	0.598039	0.695652	0.923077	0.569231	0.55303	0.694779	0.5		0.128571	0.253731	0.556604
0.790698	0.754448	0.568966	0.861538	0.663366	0.372093	0.610738	0.561905		0.190476	0.604651	0.272109
0.876543	0.564356	0.282353	0.678899	0.697674	0.893617	0.178771	0.74359		0.26087	0.625	0.283784
0.714286	0.602564	0.727273	0.954545	0.681564	0.608	0.29538	0.685714		0.18	0.252874	0.626866
0.688372	0.728571	0.604938	0.261905	0.836364	0.685185	0.797101	0.612245		0.174312	0.240964	0.245902
0.733333	0.574803	0.726415	0.84	0.705882	0.963801	0.672727	0.703704		0.666667	0.203704	0.181818
0.72	0.433735	0.827586	0.805556	0.659341	0.68421	0.530612	0.44898		0.244813	0.211538	0.238095
0.529412	0.606557	0.878505	0.490566	0.708955	0.608696	0.5	0.431412		0.209302	0.284314	0.1875
0.428571	0.670213	0.642857	0.940141	0.711111	0.607143	0.602151	0.139535		0.181818	0.192661	0.198813
0.579399	0.734375	0.704225	0.758065	0.745098	0.585366	0.711111	0.475		0.156522	0.16129	0.694444
0.546219	0.744898	0.635762	0.189091	0.956731	0.870787	0.467949	0.433962		0.170732	0.947368	0.591549
0.913793	0.64557	0.72807	0.836735	0.734694	0.9	0.420455	0.453125		0.166667	0.207207	0.211538
0.484849	0.472527	0.653333	0.542373	0.655738	0.621212	0.611111	0.6875		0.180328	0.12069	0.781818
0.673729	0.607843	0.62931	0.66	0.813008	0.671598	0.633929	0.568182		0.627907	0.261539	0.398148
0.753165	0.651163	0.170213	0.772727	0.531531	0.814815	0.911243	0.663265		0.240741	0.21466	0.121447
0.704348	0.6	0.201018	0.770492	0.589744	0.719298	0.697436	0.64539		0.785714	0.246073	0.181818
0.451219	0.294737	0.891304	0.807692	0.669492	0.711864	0.666667	0.64557		0.226415	0.242991	0.265625
0.833333	0.72043	0.516892	0.708074	0.796296	0.813433	0.780347	0.771653		0.231441	0.136364	0.133027
0.556122	0.635417	0.417911	0.823529	0.826087	0.607843	0.625	0.729412		0.613636	0.430556	0.613208
0.725806	0.266667	0.933333	0.676647	0.913793	0.555556	0.815217	0.568182		0.669355	0.118421	0.252101
0.424	0.663551	0.6375	0.471429	0.675325	0.833333	0.894737	0.145299		0.505085	0.0972222	0.262009
0.902913	0.670886	0.619658	0.717742	0.490909	0.0941176	0.775281	0.711864		0.0987654	0.653846	0.133523
0.391892	0.803279	0.698113	0.695652	0.616667	0.722222	0.705882	0.721311		0.280488	0.234375	0.514706
0.640625	0.726562	0.675	0.863946	0.730159	0.676923	0.7	0.572815		0.207547	0.0961538	0.536585
0.6375	0.71579	0.318841	0.901786	0.713793	0.813187	0.23301	0.551724		0.204082	0.140351	0.492308
0.632754	0.618644	0.738462	0.973333	0.747368	0.752032	0.275862	0.797101		0.459016	0.31579	0.291139
0.740741	0.205357	0.681319	0.632653	0.721362	0.769547	0.604938	0.621622		0.235294	0.245283	0.305556
0.522388	0.735484	0.670886	0.745098	0.74902	0.645161	0.659794	0.515151		0.530612	0.234043	0.146067
0.528302	0.707692	0.745283	0.707483	0.807692	0.646154	0.618421	0.710692		0.163265	0.171429	0.165138
0.728814	0.822917	0.666667	0.622641	0.634921	0.823529	0.641975	0.834821		0.590909	0.158273	0.308411
0.63964	0.884615	0.57971	0.660377	0.59434	0.411765	0.734694	0.72		0.698113	0.45946	0.809524
0.595745	0.573529	0.75	0.663366	0.170543	0.805556	0.69375	0.266667		0.285714	0.25	0.571429
0.732394	0.726619	0.913043	0.178082	0.629032	0.6	0.666667	0.578125		0.446429	0.562963	0.195652
0.57554	0.859375	0.592157	0.622951	0.252604	0.787879	0.834646	0.282051		0.535714	0.594595	0.149123
0.840336	0.678571	0.775862	0.711111	0.179487	0.768116	0.571429	0.644737		0.174419	0.230159	0.703704
0.873494	0.717949	0.578947	0.732673	0.265416	0.928571	0.645833	0.745283		0.168675	0.546219	0.2125
0.904762	0.638298	0.664311	0.783333	0.218543	0.592593	0.753968	0.656566		0.715385	0.720588	0.266667
0.532663	0.674419	0.596491	0.666667	0.604651	0.721854	0.704545	0.781818		0.833333	0.660194	1
0.677686	0.7625	0.74359	0.494624	0.160377	0.527473	0.571429	0.807018		0.630435	0.301205	0.24812
0.557823	0.727891	0.679245	0.654545	0.150406	0.691358	0.629032	0.897959		0.242424	0.314286	0.722222
0.574257	0.589873	0.436364	0.607843	0.162264	0.702703	0.586387	0.916129		0.197674	0.196429	0.304348
0.557143	0.924242	0.610063	0.650943	0.649789	0.656863	0.982833	0.825397		0.140845	0.111111	0.434783
0.688889	0.726027	0.596774	0.717742	0.789474	0.73913	0.758621	0.781513		0.275362	0.175676	0.154696
0.573529	0.596491	0.203046	0.916667	0.582677	0.6875	0.649573	0.769231		0.173333	0.170125	0.0985916
0.654762	0.650794	0.468085	0.596552	0.875	0.678571	0.681388	0.552632		0.194444	0.140625	0.18421
0.658228	0.503546	0.7	0.522388	0.505618	0.810811	0.621622	0.568182		0.25	0.217391	0.233974
0.775862	0.484849	0.372746	0.767442	0.69863	0.950617	0.612613	0.537975		0.254098	0.178571	0.376812
0.62069	0.768559	0.338983	0.226804	0.535714	0.962264	0.579545	0.393939		0.213793	0.296875	0.390909
0.634615	0.635593	0.626556	0.655462	0.698795	0.771429	0.226891	0.815385		0.212766	0.301724	0.227778
0.677778	0.764151	0.78626	0.72	0.654321	0.530303	0.358779	0.522124		0.342105	0.193548	0.605505
0.622641	0.728261	0.733945	0.743243	0.775281	0.678322	0.296296	0.585366		0.415385	0.352113	0.231293
0.62963	0.62	0.769231	0.756757	0.86	0.607692	0.68421	0.65		0.163265	0.758065	0.165217
0.544118	0.813793	0.833333	0.689655	0.780488	0.694657	0.790476	0.743243		0.530864	0.719512	0.821429
0.554054	0.831325	0.841861	0.754717	0.645933	0.80916	0.763158	0.627119		0.597561	0.171171	0.479452
0.416667	0.72619	0.923809	0.747748	0.627907	0.696078	0.235808	0.631579		0.424658	0.758065	0.109589
0.641304	0.727273	0.680328	0.75	0.689076	0.637755	0.8	0.592593		0.66129	0.376147	0.174757
0.737374	0.685345	0.727273	0.655172	0.715847	0.891892	0.913043	0.623188		0.673469	0.169118	0.25
0.657534	0.303279	0.508475	0.518797	0.913043	0.639706	0.680556	0.686275		0.659091	0.217949	0.626866
0.284281	0.451327	0.593023	0.8	0.676768	0.587302	0.657895	0.620968		0.189655	0.262712	0.189655
0.838095	0.62931	0.727273	0.380952	0.703947	0.689655	0.833333	0.757353		0.436975	0.231707	0.316667
0.842105	0.636364	0.246377	0.5	0.7	0.737705	0.493976	0.626667		0.253968	0.244755	0.207547
0.663934	0.48	0.59434	0.448276	0.733333	0.722628	0.369565	0.818182		0.229358	0.645161	0.238095
0.631579	0.658824	0.650794	0.630435	0.93578	0.662338	0.346154	0.911765		0.223684	0.551181	0.166667
0.764706	0.7	0.429268	0.718469	0.728	0.176471	0.512	0.755102		0.257576	0.157143	0.170213
0.742424	0.696429	0.607143	0.575758	0.456	0.700637	0.666667	0.775244		0.244604	0.194444	0.169231
0.833333	0.583942	0.272727	0.9	0.924528	0.574713	0.666667	0.689655		0.462687	0.5	0.182203
0.618182	0.589286	0.256757	0.797619	0.466667	0.509434	0.669643	0.68		0.27193	0.230769	0.691667
0.619048	0.505085	0.159722	0.755556	0.627451	0.673469	0.729323	0.68		0.202532	0.259259	0.611111
0.717949	0.52	0.485714	0.935484	0.565217	0.790698	0.600917	0.707547		0.253731	0.607407	0.643939
0.664	0.714286	0.668874	0.872483	0.505155	0.714286	0.54955	0.590164		0.617647	0.220588	0.186667
0.714286	0.686869	0.61194	0.826923	0.833333	0.44898	0.73913	0.746667		0.6875	0.208696	0.206349
0.732759	0.652174	0.632353	0.673077	0.931034	0.574627	0.661539	0.666667		0.7	0.231579	0.369668
0.73	0.605714	0.634328	0.730159	0.704545	0.546512	0.652632	0.689189		0.275862	0.195122	0.270718
0.725806	0.671795	0.592784	0.65625	0.745098	0.282051	0.562914	0.56338		0.222222	0.206107	0.222222
[truncated: 1,263 more rows]

## Sheet: Fig2_Epr
Spt16delN			SPdelC			SdelC_P			SdelC_PdelC			Spt16
0.590643	0.45614	0.654545	0.837209	0.362069	0.258575	0.132159	0.75	0.217391	0.663265	0.534483	0.278689	0.545455	0.623188	0.958333
0.229508	0.207692	0.214286	0.101266	0.188119	0.156627	0.181818	0.1875	0.647059	0.6875	0.625	0.666667	0.201835	0.539326	0.969697
0.254902	0.234568	0.166667	0.145161	0.337838	0.037037	0.165605	0.265625	0.361111	0.474576	0.75	0.170732	0.192308	0.692529	0.719298
0.37931	0.201878	0.191489	0.213439	0.550562	0.235294	0.223529	0.359375	0.161616	0.661017	0.701754	0.218182	0.54	0.804487	0.753425
0.26	0.607143	0.327935	0.437229	0.582524	0.709677	0.813084	0.189474	0.571429	0.772059	0.777778	0.73913	0.506849	0.621495	0.811111
0.646465	0.410714	0.317647	0.643836	0.442623	0.611486	0.859813	0.163265	0.613333	0.616667	0.823529	0.65	0.703488	0.219873	0.738095
0.140845	0.240741	0.190476	0.446808	0.607143	0.230769	0.826923	0.625	0.633333	0.642384	0.691011	0.864865	0.783784	0.725275	0.74026
0.671141	0.121622	0.15625	0.425532	0.19697	0.406593	0.877551	0.2	0.529412	0.238636	0.853659	0.45283	0.773585	0.516129	0.934426
0.182	0.57377	0.206897	0.393939	0.83871	0.605634	0.544118	0.233333	0.530449	0.703125	0.64	0.623853	0.75	0.67	0.809859
0.167785	0.387387	0.294737	0.233333	0.58871	0.616667	0.176471	0.223529	0.524272	0.646552	0.663636	0.426829	0.688963	0.645161	0.842105
0.692308	0.814815	0.202614	0.232143	0.137931	0.625	0.741379	0.4	0.675676	0.686567	0.578947	0.734375	0.64883	0.625	0.729167
0.609756	0.243902	0.232143	0.44	0.179104	0.719298	0.80597	0.809524	0.510638	0.635135	0.805825	0.851852	0.571429	0.309091	0.655556
0.25	0.609756	0.162162	0.294964	0.235	0.80597	0.237288	0.269841	0.61194	0.18421	0.854167	0.670732	0.509434	0.298781	0.555556
0.22807	0.227848	0.135135	0.637755	0.235669	0.197452	0.254902	0.636364	0.378788	0.238411	0.671756	0.576271	0.862637	0.703704	0.706667
0.182073	0.622449	0.321429	0.6875	0.145833	0.188406	0.333333	0.628866	0.506494	0.56338	0.692913	0.819672	0.411765	0.645833	0.64
0.85	0.196721	0.301587	0.661017	0.136986	0.18	0.147541	0.65	0.0869565	0.613139	0.214286	0.723077	0.593023	0.8125	0.692308
0.142857	0.228571	0.487179	0.731093	0.271429	0.52	0.285714	0.282609	0.83125	0.703125	0.253731	0.557143	0.655172	0.923077	0.764706
0.478261	0.37963	0.289474	0.144737	0.880952	0.255319	0.775	0.240506	0.287109	0.691781	0.883562	0.761905	0.661539	0.763636	0.719298
0.196429	0.175439	0.157407	0.119403	0.162963	0.179487	0.658824	0.253165	0.281553	0.626866	0.713333	0.607143	0.770833	0.661972	0.852273
0.228571	0.164384	0.232877	0.2	0.791667	0.933333	0.553571	0.242938	0.15	0.755319	0.73545	0.708333	0.534654	0.662921	0.954545
0.23494	0.209677	0.2	0.175572	0.51087	0.126437	0.572727	0.164835	0.178082	0.941176	0.82243	0.638889	0.764706	0.29	0.129032
0.591549	0.269231	0.228261	0.535211	0.46	0.398964	0.142857	0.0645161	0.441177	0.646154	0.733906	0.535714	0.645833	0.676471	0.184615
0.183333	0.395833	0.25641	0.472222	0.514706	0.223529	0.156627	0.178082	0.23	0.642857	0.56338	0.917526	0.433962	0.544118	0.146067
0.202899	0.27907	0.115942	0.578947	0.172043	0.350427	0.19079	0.197368	0.62963	0.720238	0.553846	0.74359	0.610169	0.536842	0.141869
0.205128	0.122807	0.195804	0.430769	0.320513	0.301887	0.210884	0.666667	0.674699	0.930556	0.197183	0.189189	0.813559	0.777778	0.208738
0.25	0.333333	0.869565	0.264706	0.278689	0.695364	0.161074	0.65	0.633333	0.768473	0.3	0.190476	0.585586	0.308458	0.6375
0.296774	0.787879	0.2125	0.224599	0.611111	0.494253	0.16895	0.165605	0.615385	0.555556	0.679688	0.914894	0.266667	0.22	0.604167
0.678261	0.147541	0.20202	0.616071	0.325758	0.8125	0.281553	0.252717	0.59447	0.625	0.220615	0.884615	0.605634	0.134146	0.681818
0.138889	0.128889	0.654321	0.160494	0.428571	0.535211	0.17931	0.177083	0.709804	0.64539	0.22	0.666667	0.735849	0.27027	0.309091
0.212766	0.492537	0.282609	0.614286	0.177215	0.554546	0.140187	0.23301	0.177778	0.652778	0.641509	0.68	0.7	0.673684	0.216216
0.2125	0.14	0.242308	0.777778	0.172414	0.233645	0.207207	0.168317	0.236364	0.685714	0.752475	0.520548	0.762626	0.58209	0.969231
0.2	0.627119	0.186813	0.485714	0.153333	0.632653	0.302632	0.655172	0.202247	0.605263	0.795455	0.747191	0.696296	0.890411	0.741935
0.240741	0.791667	0.167401	0.423529	0.380952	0.566667	0.148515	0.306123	0.24359	0.735849	0.494737	0.177419	0.71374	0.627273	0.709091
0.126984	0.234043	0.321429	0.684685	0.225806	0.181818	0.166667	0.109375	0.611702	0.703704	0.75	0.726496	0.5	0.644068	0.588889
0.306306	0.214286	0.885714	0.32948	0.204301	0.798658	0.297619	0.168831	0.623377	0.926829	0.595745	0.509804	0.382353	0.809859	0.478723
0.263158	0.214286	0.227848	0.875	0.227273	0.741722	0.679389	0.177215	0.861111	0.906977	0.647059	0.579545	0.467105	0.976744	0.875
0.258823	0.727273	0.226115	0.720779	0.236559	0.306452	0.212766	0.470085	0.568966	0.8	0.666667	0.783784	0.728571	0.724138	0.360656
0.144737	0.586667	0.210526	0.52	0.869565	0.238095	0.306931	0.45283	0.308725	0.711538	0.65625	0.607143	0.476191	0.945312	0.598039
0.227273	0.271186	0.125	0.607143	0.131579	0.322034	0.508475	0.607843	0.146552	0.606742	0.606838	0.942857	0.603896	0.649351	0.687117
0.154882	0.567568	0.163934	0.254902	0.255814	0.190476	0.440367	0.227848	0.218182	0.719298	0.313433	0.904	0.666667	0.95	0.625954
0.21875	0.372549	0.188406	0.62069	0.0681818	0.534562	0.63	0.31579	0.209302	0.69697	0.633333	0.627451	0.497696	0.607595	0.644068
0.22449	0.293478	0.238532	0.680233	0.532995	0.221154	0.606061	0.22449	0.48505	0.493507	0.594595	0.213333	0.696429	0.594937	0.792683
0.472222	0.28125	0.171429	0.27027	0.175758	0.213333	0.666667	0.277228	0.444444	0.941176	0.647687	0.758242	0.722222	1	0.702703
0.214286	0.237624	0.281407	0.257281	0.275362	0.25098	0.484615	0.592593	0.461539	0.666667	0.59292	0.2	0.636364	0.851852	0.711864
0.506173	0.192308	0.608434	0.306818	0.106383	0.516483	0.230769	0.206522	0.869565	0.598592	0.808219	0.574713	0.546667	0.609442	0.650794
0.211055	0.296	0.0983607	0.354839	0.327103	0.628378	0.461539	0.209076	0.8	0.543478	0.68	0.877193	0.68421	0.586207	0.692308
0.707692	0.375	0.209876	0.576177	0.0675676	0.615385	0.609375	0.213675	0.274691	0.612245	0.905405	0.647059	0.196078	0.634615	0.72549
0.259542	0.228571	0.184615	0.259259	0.170213	0.690476	0.926471	0.610294	0.36	0.653061	0.754545	0.342105	0.636364	0.365854	0.659091
0.666667	0.509434	0.16129	0.336207	0.288889	0.607143	0.904	0.529412	0.259124	0.61039	0.6	0.594937	0.647059	0.675532	0.589286
0.606742	0.15	0.626374	0.618644	0.3	0.577778	0.542373	0.352941	0.186441	0.567376	0.653061	0.583333	0.573529	0.564516	0.788079
0.417391	0.652406	0.163636	0.652174	0.16	0.25	0.569893	0.473684	0.288136	0.64557	0.623188	0.5625	0.528455	0.61	0.666667
0.169231	0.454545	0.282609	0.666667	0.218391	0.206452	0.339623	0.16	0.6	0.583333	0.556701	0.8125	0.35	0.568627	0.705882
0.122449	0.568047	0.186916	0.7	0.585586	0.132076	0.399039	0.645833	0.724638	0.821429	0.225806	0.627907	0.625	0.660714	0.575
0.887324	0.164557	0.162393	0.896825	0.447059	0.196581	0.321839	0.230769	0.257426	0.739726	0.711864	0.671053	0.559585	0.653061	0.666667
0.30303	0.184783	0.20438	0.769231	0.727273	0.714286	0.636364	0.288889	0.362637	0.778947	0.651934	0.644737	0.27907	0.516667	0.45
0.321839	0.162162	0.62585	0.792208	0.687783	0.168421	0.683168	0.267606	0.483871	0.69697	0.592593	0.590164	0.151899	0.6	0.753623
0.21978	0.55814	0.633803	0.666667	0.188406	0.36	0.198347	0.163934	0.81448	0.70946	0.759259	0.168067	0.244681	0.625	0.226415
0.664706	0.7	0.148649	0.772727	0.254902	0.179104	0.576577	0.578947	0.752	0.873563	0.696202	0.442308	0.416	0.463855	0.496552
0.523077	0.158537	0.21	0.779661	0.218391	0.157407	0.918367	0.631579	0.947917	0.890909	0.549296	0.62	0.753425	0.592105	0.774194
0.173913	0.253968	0.387755	0.676923	0.175824	0.133333	0.715909	0.704762	0.770492	0.627819	0.618182	0.677966	0.328244	0.59375	0.169811
0.193333	0.563218	0.264151	0.196429	0.132076	0.202128	0.121951	0.628099	0.241379	0.546392	0.763158	0.735632	0.66129	0.641975	0.163158
0.229508	0.568966	0.327869	0.339066	0.702381	0.247664	0.772727	0.747573	0.205882	0.764151	0.851852	0.670588	0.741573	0.491803	0.178082
0.349515	0.655172	0.445652	0.863636	0.763158	0.829268	0.167742	0.793478	0.849057	0.754386	0.671053	0.611111	0.681319	0.261905	0.4
0.2	0.485437	0.210526	0.588235	0.161654	0.226667	0.189394	0.174603	0.25	0.571429	0.551724	0.578947	0.650794	0.695531	0.5
0.181347	0.206897	0.784483	0.326531	0.626374	0.301887	0.318182	0.762887	0.465517	0.807018	0.166667	0.730337	0.666667	0.657895	0.870968
0.565217	0.383333	0.333333	0.307692	0.536585	0.608696	0.755102	0.480769	0.387755	0.82906	0.68421	0.830189	0.69697	0.514768	0.363636
0.145299	0.24359	0.203947	0.698795	0.536723	0.236559	0.594203	0.474359	0.358974	0.763158	0.679245	0.415584	0.792453	0.525	0.676471
0.236686	0.773006	0.236559	0.569767	0.3	0.888889	0.141936	0.611111	0.335329	0.522727	0.711111	0.338983	0.295455	0.882353	0.16129
0.212766	0.18	0.235294	0.237288	0.258427	0.295775	0.144737	0.626866	0.474576	0.507246	0.56	0.689189	0.678571	0.632558	0.711538
0.827273	0.396825	0.285714	0.300654	0.337349	0.566667	0.195122	0.651852	0.177419	0.651786	0.902174	0.648649	0.769231	0.833333	0.569444
0.706522	0.283333	0.281553	0.316832	0.977273	0.756757	0.514706	0.102564	0.514286	0.64	0.554217	0.903615	0.520548	0.8125	0.744186
0.655738	0.119469	0.282609	0.220588	0.270588	0.150376	0.175926	0.291667	0.644737	0.761589	0.278261	0.625	0.615385	0.867347	0.160714
0.736318	0.152174	0.255639	0.371429	0.213333	0.241935	0.4	0.344828	0.5	0.594771	0.748344	0.428571	0.695238	0.62	0.114943
0.434783	0.366667	0.705882	0.40566	0.854749	0.270833	0.230769	0.625	0.284553	0.63924	0.527132	0.259259	0.671875	0.564356	0.2
0.605505	0.474576	0.375	0.313253	0.69863	0.368421	0.465116	0.168385	0.924731	0.808823	0.844828	0.773585	0.683673	0.617188	0.134546
0.228571	0.0675676	0.227273	0.549783	0.673077	0.947368	0.746269	0.59375	0.227273	0.676923	0.663366	0.677966	0.728814	0.632184	0.152381
0.566667	0.150538	0.221053	0.276316	0.563291	0.310345	0.608696	0.637931	0.551724	0.469697	0.626437	0.586956	0.166667	0.564706	0.290323
0.562044	0.158416	0.241379	0.235294	0.350649	0.271186	0.7	0.510638	0.82716	0.746269	0.623656	0.642105	0.686813	0.186667	0.152174
0.583333	0.117021	0.168539	0.287879	0.151786	0.333333	0.486111	0.302632	0.396825	0.692308	0.544444	0.269663	0.735849	0.220472	0.611111
0.567164	0.211538	0.191176	0.280488	0.239437	0.225	0.545045	0.883333	0.217949	0.742857	0.690909	0.673077	0.563107	0.258064	0.54918
0.193878	0.238482	0.241379	0.245454	0.160919	0.181818	0.478261	0.803922	0.62963	0.8	0.8	0.684685	0.6	0.676471	0.507042
0.438914	0.277778	0.15625	0.567568	0.519608	0.12766	0.703125	0.72973	0.639456	0.5	0.326923	0.450549	0.480916	0.646739	0.6
0.20339	0.710145	0.2	0.18	0.57265	0.586956	0.688525	0.195489	0.804878	0.580247	0.770833	0.645833	0.531401	0.580645	0.83871
0.671429	0.223333	0.17284	0.167464	0.175439	0.51087	0.882353	0.54386	0.678571	0.627119	0.572917	0.231579	0.532787	0.77027	1
0.280899	0.26087	0.218045	0.669903	0.176895	0.744681	0.698413	0.93617	0.720339	0.587302	0.648855	0.837838	0.725	0.680556	0.45912
0.352941	0.38961	0.212766	0.633663	0.282051	0.550562	0.702703	0.180952	0.366337	0.769231	0.581633	0.307692	0.623188	0.27027	0.95098
0.326531	0.333333	0.230769	0.754386	0.236364	0.575758	0.75	0.16	0.75	0.958333	0.587302	0.203125	0.69697	0.78	0.694915
0.457447	0.188119	0.110731	0.169118	0.218391	0.266055	0.4375	0.69863	0.567164	0.733333	0.673267	0.191489	0.326087	0.642857	0.7
0.243902	0.240741	0.131868	0.523305	0.333333	0.806452	0.25	0.513514	0.381323	0.62	0.53125	0.725	0.559322	0.451613	0.64
0.271889	0.157895	0.176471	0.446429	0.381579	0.681818	0.276596	0.764706	0.218487	0.103261	0.716216	0.709091	0.61039	0.673267	0.766667
0.858209	0.222222	0.191617	0.217949	0.577778	0.527778	0.164557	0.435484	0.253731	0.607843	0.666667	0.671233	0.755102	0.673729	0.658537
0.0813954	0.197279	0.180952	0.243902	0.170213	0.679245	0.375	0.777778	0.686567	0.542105	0.738636	0.266667	0.233766	0.566372	0.643836
0.571429	0.141844	0.24	0.2075	0.09375	0.592593	0.583333	0.188571	0.758197	0.792453	0.214286	0.222798	0.244681	0.166667	0.638889
0.644068	0.265306	0.311111	0.23913	0.160221	0.651163	0.571429	0.585366	0.411168	0.824561	0.25	0.611111	0.75	0.574468	0.733333
0.2	0.316456	0.724771	0.188034	0.2	0.381818	0.504	0.22449	0.755319	0.172414	0.611111	0.192513	0.792683	0.453416	0.212766
0.149351	0.569444	0.224044	0.304688	0.231579	0.706667	0.5	0.814815	0.552632	0.389163	0.670588	0.212264	0.288136	0.658537	0.696202
0.22623	0.277778	0.234234	0.45	0.181818	0.679012	0.519481	0.615385	0.256098	0.435484	0.661539	0.171717	0.640351	0.679245	0.610169
0.141573	0.153846	0.497797	0.712121	0.869048	0.347059	0.436364	0.2125	0.223529	0.733333	0.348214	0.161716	0.339744	0.57971	0.567901
0.558333	0.730469	0.48062	0.338309	0.696078	0.217391	0.540541	0.2	0.253521	0.757576	0.657534	0.640625	0.637168	0.481482	0.688525
0.405063	0.594595	0.463768	0.723077	0.761905	0.304348	0.7	0.526316	0.526316	0.825	0.633663	0.716216	0.517647	0.490654	0.945206
0.666667	0.267016	0.455645	0.634409	0.455285	0.257642	0.269663	0.587302	0.2	0.717557	0.833333	0.690648	0.518717	0.557522	0.611111
0.969697	0.652632	0.352113	0.659091	0.618321	0.327778	0.317073	0.259259	0.254545	0.62406	0.559524	0.754237	0.509294	0.9375	0.966102
0.206897	0.176829	0.383333	0.666667	0.192308	0.291139	0.211009	0.556818	0.296296	0.681818	0.602273	0.762712	0.69697	0.592593	0.837838
0.28125	0.217391	0.425373	0.56044	0.425	0.181818	0.727273	0.285714	0.526316	0.605263	0.909091	0.733333	0.723404	1	0.75
0.846154	0.8125	0.25	0.694657	0.666667	0.168317	0.475	0.317647	0.227979	0.68932	0.486111	0.853211	0.730769	0.857143	0.68421
0.77193	0.255245	0.275362	0.633027	0.308642	0.208333	0.182482	0.25	0.0666667	0.681319	0.636364	0.865854	0.657143	0.725	0.711864
0.204651	0.616788	0.471545	0.143885	0.40625	0.243056	0.602941	0.295455	0.268908	0.810811	0.57931	0.0545455	0.714286	0.623288	0.904762
0.55102	0.276596	0.294118	0.66	0.526012	0.285714	0.151899	0.6	0.596491	0.660714	0.691667	0.495495	0.661765	0.711656	0.759358
0.654794	0.261539	0.655172	0.320388	0.431373	0.142857	0.211765	0.610526	0.422535	0.816144	0.335195	0.839286	0.556604	0.631579	0.708108
0.530612	0.647059	0.278689	0.702479	0.20548	0.102941	0.61017	0.3	0.633333	0.65942	0.789474	0.661017	0.604938	0.68	0.566038
0.291262	0.409836	0.479167	0.254237	0.472603	0.34375	0.834783	0.666667	0.928571	0.629834	0.57377	0.54386	0.805085	0.659836	0.245614
0.666667	0.230769	0.507143	0.287671	0.375	0.755556	0.739726	0.8	0.672414	0.545455	0.552632	0.507937	0.651163	0.725	0.565217
0.666667	0.551724	0.221053	0.23494	0.653846	0.169231	0.894737	0.194444	0.289474	0.576923	0.51	0.830769	0.553846	0.640884	0.639344
0.319444	0.210526	0.22	0.0652174	0.259259	0.622641	0.820755	0.325	0.305556	0.568966	0.671875	0.712644	0.681159	0.657718	0.625
0.153846	0.153846	0.344681	0.34188	0.546667	0.58427	0.229167	0.580247	0.761905	0.137255	0.873786	0.629032	0.683544	0.860317	0.582656
0.607843	0.130435	0.3125	0.254098	0.278846	0.66	0.30303	0.72093	0.599099	0.555556	0.552941	0.2	0.903226	0.92	0.326087
0.317073	0.269841	0.444444	0.606742	0.59901	0.305556	0.215686	0.214286	0.541177	0.688679	0.57971	0.564103	0.848101	0.818966	0.782895
0.0666667	0.861538	0.180328	0.28	0.133803	0.242857	0.208633	0.195122	0.194245	0.77551	0.614286	0.598039	0.753425	0.901961	0.692982
0.25	0.712121	0.177215	0.172414	0.324324	0.409639	0.31579	0.8	0.16129	0.608696	0.634921	0.611111	0.509804	0.662791	0.688889
0.522727	0.268722	0.197452	0.262295	0.27907	0.784314	0.505376	0.516854	0.282051	0.670213	0.664474	0.651163	0.129032	0.617021	0.613636
0.548387	0.201258	0.507042	0.673684	0.219512	0.170412	0.191489	0.209302	0.0519481	0.605634	0.53125	0.603448	0.641509	0.576052	0.575758
0.497653	0.213542	0.5625	0.169491	0.661654	0.573171	0.234375	0.18018	0.157303	0.652778	0.710843	0.627451	0.616822	0.588235	0.552239
0.253165	0.175141	0.126761	0.324138	0.492063	0.243478	0.670455	0.206186	0.112903	0.523256	0.762712	0.834951	0.718182	0.455882	0.754098
0.409639	0.147287	0.255814	0.434343	0.317708	0.649123	0.538462	0.178218	0.623529	0.671875	0.456693	0.791946	0.241379	0.361563	0.712644
0.271523	0.137255	0.197605	0.242718	0.410138	0.563636	0.321101	0.482759	0.892655	0.57377	0.376923	0.615385	0.670213	0.728571	0.833333
0.883333	0.6	0.466667	0.708738	0.196078	0.657534	0.209677	0.25641	0.833333	0.662651	0.862069	0.531915	0.627451	0.824	0.229665
0.912409	0.209913	0.373913	0.363636	0.258064	0.552239	0.45	0.476191	0.821429	0.634441	0.628272	0.674419	0.673469	0.626866	0.642857
0.571429	0.350877	0.16	0.398496	0.196013	0.657407	0.875519	0.638554	0.666667	0.625483	0.641509	0.507042	0.672727	0.38961	0.509091
0.824561	0.618785	0.616438	0.222222	0.211009	0.672131	0.159794	0.586207	0.682927	0.690141	0.593023	0.661539	0.652632	0.575	0.703125
0.222222	0.388889	0.626556	0.691358	0.250859	0.59375	0.779661	0.644068	0.767442	0.617977	0.666667	0.740741	0.796875	0.584416	0.245614
0.716667	0.198864	0.439189	0.170455	0.178571	0.232877	0.586957	0.575	0.703125	0.538462	0.784615	0.62963	0.730769	0.695652	0.85
0.828829	0.283333	0.416667	0.42268	0.184685	0.791045	0.198758	0.541353	0.175	0.589583	0.612903	0.446808	0.666667	0.6125	0.690059
0.207317	0.63964	0.15	0.302752	0.262295	0.717172	0.199187	0.236559	0.163636	0.794326	0.493827	0.463158	0.644444	0.357143	0.683333
0.127119	0.480392	0.252174	0.211956	0.166667	0.33871	0.164773	0.451613	0.682927	0.662577	0.675	0.681818	0.69697	0.537037	0.661765
0.15493	0.333333	0.176471	0.409524	0.882353	0.157895	0.375	0.632184	0.233333	0.666667	0.572414	0.767123	0.621951	0.681818	0.807692
0.175439	0.170732	0.138614	0.25	0.242152	0.330357	0.115385	0.64	0.62069	0.604396	0.731343	0.911111	0.591549	0.715084	0.806452
0.123288	0.244898	0.114286	0.381818	0.254545	0.80315	0.642105	0.173077	0.166667	0.631579	0.666667	0.195402	0.114286	0.725275	0.631944
0.237624	0.721311	0.596491	0.216216	0.666667	0.782051	0.196653	0.146342	0.171642	0.518018	0.697368	0.675676	0.710145	0.548387	0.45098
0.238342	0.412409	0.554054	0.292614	0.290323	0.357143	0.252427	0.173077	0.244344	0.607143	0.202532	0.684783	0.804348	0.666667	0.694915
0.228188	0.379167	0.255556	0.72	0.327586	0.222222	0.545455	0.145631	0.358696	0.625641	0.122222	0.727273	0.774011	0.571429	0.662252
0.682927	0.524194	0.347222	0.70412	0.25641	0.43956	0.571429	0.25641	0.169231	0.71875	0.505747	0.638889	0.752809	0.706371	0.703704
0.139535	0.225225	0.327586	0.220184	0.209302	0.616766	0.290909	0.651515	0.131148	0.104651	0.40566	0.216981	0.650602	0.77193	0.603687
0.636364	0.381818	0.77193	0.235294	0.716981	0.161972	0.306818	0.668639	0.139785	0.135135	0.594595	0.636364	0.75	0.533333	0.509804
0.282609	0.267857	0.166667	0.383929	0.793706	0.472906	0.356322	0.627451	0.268	0.144927	0.577982	0.777778	0.54902	0.54054	0.517241
0.62449	0.715909	0.232704	0.275362	0.763158	0.681818	0.208696	0.615385	0.284091	0.290909	0.652174	0.627907	0.468085	0.933333	0.713178
0.234694	0.256944	0.8	0.147541	0.637931	0.211268	0.6	0.175824	0.566265	0.527559	0.764706	0.790698	0.75	0.69281	0.444444
0.146342	0.232143	0.493976	0.236559	0.834951	0.223301	0.714286	0.647059	0.158845	0.633333	0.755981	0.712329	0.62963	0.559524	0.851852
0.0909091	0.230769	0.104167	0.371429	0.677966	0.630769	0.134615	0.493333	0.310924	0.493333	0.64	0.661765	0.612613	0.669811	0.652174
0.649485	0.576087	0.651163	0.426966	0.18	0.274827	0.519231	0.488372	0.212121	0.534483	0.723404	0.649123	0.574257	0.583333	0.68421
0.120805	0.697917	0.435345	0.336956	0.136752	0.717949	0.867647	0.6875	0.237288	0.784314	0.460317	0.745455	0.648936	0.689655	0.542169
0.608696	0.443299	0.583333	0.269663	0.237354	0.195767	0.137931	0.155556	0.333333	0.469512	0.604478	0.603774	0.684615	0.930769	0.578947
0.65	0.147651	0.393617	0.44898	0.717391	0.195122	0.135135	0.530973	0.144578	0.761905	0.885714	0.480769	0.416667	0.907895	0.636364
0.72973	0.151515	0.426229	0.265625	0.690059	0.722222	0.208333	0.268657	0.352113	0.108696	0.71223	0.901961	0.471264	0.45614	0.703125
0.256881	0.413598	0.37037	0.6	0.243243	0.723077	0.239796	0.15	0.324324	0.679012	0.447761	0.653846	0.536082	0.624309	0.666667
0.296296	0.5	0.463415	0.647577	0.264706	0.156863	0.636364	0.426471	0.707317	0.730769	0.637931	0.537879	0.727273	0.621951	0.573171
0.777778	0.226667	0.4	0.462366	0.527027	0.6	0.613333	0.575758	0.198529	0.734266	0.76	0.575758	0.676471	0.604839	0.661765
0.536232	0.302083	0.569767	0.24359	0.669355	0.419753	0.596774	0.649123	0.333333	0.717949	0.544716	0.825397	0.533333	0.8	0.529412
0.265625	0.801527	0.309524	0.663265	0.309859	0.469388	0.56701	0.204724	0.437908	0.64	0.857143	0.797546	0.660377	0.801105	0.785714
0.172414	0.13913	0.178082	0.227273	0.230769	0.654545	0.228916	0.14876	0.369231	0.591837	0.758065	0.690909	0.670588	0.753572	0.845529
0.217143	0.171429	0.219512	0.410256	0.147059	0.553571	0.235955	0.252252	0.316456	0.636364	0.626506	0.581633	0.723077	0.81579	0.918367
0.161765	0.584746	0.231343	0.210526	0.184953	0.669118	0.259259	0.764706	0.380952	0.730539	0.25	0.853659	0.724771	0.241304	0.532995
0.938775	0.2	0.618182	0.624242	0.22314	0.613757	0.180328	0.63354	0.225	0.627119	0.746479	0.880184	0.22973	0.913043	0.469136
0.583333	0.6	0.604396	0.417911	0.223301	0.240964	0.150376	0.271186	0.175258	0.705882	0.661765	0.808219	0.872727	0.582418	0.73224
0.567568	0.661017	0.738462	0.247706	0.208211	0.328358	0.147541	0.103896	0.520833	0.627329	0.610169	0.859375	0.666667	0.61	0.553846
0.132076	0.175439	0.552174	0.637427	0.22	0.389831	0.680473	0.166667	0.192308	0.680851	0.770492	0.263158	0.678161	0.64	0.534247
0.561905	0.62963	0.242424	0.44186	0.705882	0.331325	0.676923	0.160494	0.189655	0.4375	0.567164	0.156863	0.381443	0.803571	0.76
0.597826	0.202899	0.704225	0.39823	0.245614	0.418182	0.622951	0.16129	0.648148	0.148594	0.754098	0.66129	0.621212	0.726027	0.163462
0.235294	0.613636	0.890411	0.326733	0.300971	0.286957	0.125	0.339506	0.173077	0.573864	0.672297	0.3125	0.647059	0.560811	0.701299
0.160377	0.227273	0.216495	0.350877	0.113527	0.212766	0.717647	0.486111	0.173729	0.105263	0.555556	0.127451	0.640845	0.685092	0.206897
0.22973	0.611111	0.186207	0.8	0.133929	0.635037	0.706522	0.596639	0.357143	0.206107	0.666667	0.130045	0.609375	0.768116	0.619048
0.379747	0.352941	0.192308	0.26087	0.491525	0.240506	0.26087	0.260274	0.252874	0.138365	0.565217	0.178082	0.679487	0.492308	0.87037
0.447761	0.169231	0.230769	0.354839	0.432	0.186667	0.67	0.26087	0.555556	0.704545	0.266187	0.688889	0.571429	0.458333	0.709677
0.513514	0.744681	0.691667	0.348993	0.219178	0.22963	0.2	0.7	0.626316	0.590164	0.271605	0.575163	0.645161	0.7375	0.584615
0.733333	0.278689	0.406728	0.294118	0.455696	0.206897	0.18705	0.131868	0.630303	0.371429	0.784615	0.623529	0.662651	0.661654	0.836066
0.176471	0.888889	0.218182	0.394737	0.25	0.427885	0.31	0.27907	0.639344	0.660377	0.197674	0.889908	0.427673	0.377682	0.615385
0.175439	0.6	0.193799	0.54955	0.322034	0.146342	0.168831	0.254098	0.765625	0.631579	0.54023	0.702128	0.781818	0.629032	0.428571
0.642857	0.409091	0.160919	0.45283	0.33913	0.228658	0.637168	0.305785	0.210526	0.698413	0.647887	0.6	0.421053	0.829004	0.614035
0.544118	0.254258	0.202381	0.478873	0.606557	0.359551	0.873786	0.179104	0.228261	0.6875	0.685714	0.91	0.745902	0.676471	0.5625
0.741935	0.188482	0.153846	0.2	0.27957	0.21875	0.168675	0.412698	0.178082	0.612903	0.642857	0.568	0.795918	0.704225	0.810667
0.134328	0.539683	0.722222	0.357488	0.560976	0.605263	0.376271	0.658824	0.423077	0.626087	0.581633	0.216667	0.797872	0.534483	0.742424
0.642857	0.333333	0.847458	0.26087	0.186047	0.885057	0.527473	0.130435	0.490323	0.77381	0.870588	0.596154	0.564103	0.862385	0.766234
0.177966	0.536364	0.571429	0.611765	0.269103	0.196078	0.234375	0.57971	0.839506	0.735849	0.518518	0.642857	0.978723	0.741667	0.675926
0.56701	0.840796	0.172414	0.375	0.245614	0.315068	0.714286	0.220779	0.65	0.566265	0.607143	0.797101	0.7125	0.622047	0.717949
0.148515	0.168831	0.166667	0.157143	0.203125	0.540984	0.258621	0.188235	0.630769	0.836066	0.736842	0.57377	0.638889	0.621145	0.670968
0.143478	0.39785	0.0860215	0.259615	0.324561	0.569343	0.614458	0.175676	0.573529	0.619048	0.635593	0.76087	0.707602	0.511521	0.655738
0.222222	0.45614	0.509434	0.307692	0.418919	0.230769	0.589286	0.52381	0.637255	0.450549	0.485714	0.7	0.847826	0.6875	0.632979
0.166667	0.17284	0.6	0.303797	0.190476	0.222222	0.794118	0.583333	0.83871	0.588235	0.385965	0.613636	0.859504	0.62406	0.153846
0.242424	0.169935	0.675	0.171429	0.216418	0.147059	0.419355	0.196721	0.5	0.744681	0.576923	0.538462	0.685714	0.161765	0.938597
0.283784	0.272727	0.2	0.285714	0.2	0.133333	0.790698	0.20548	0.694444	0.583333	0.247968	0.736111	0.553719	0.909091	0.824561
0.176471	0.55814	0.142857	0.739583	0.2	0.183206	0.603774	0.819149	0.470238	0.669231	0.220779	0.644737	0.726415	0.448133	0.86
0.4	0.705882	0.144927	0.362069	0.40625	0.203704	0.720588	0.21875	0.63913	0.860759	0.566038	0.787879	0.222222	0.852217	0.627451
0.393443	0.572519	0.251908	0.545455	0.204724	0.590909	0.75	0.648148	0.9	0.675325	0.606383	0.879581	0.68	0.8875	0.71028
0.763485	0.19281	0.106061	0.168776	0.235294	0.862069	0.236111	0.354167	0.672	0.987952	0.568421	0.526596	0.575342	0.622881	0.603448
0.5	0.147945	0.158273	0.181818	0.103448	0.908571	0.563107	0.341772	0.421053	0.672131	0.452055	0.481884	0.861111	0.662338	0.709091
0.884058	0.147541	0.384615	0.21831	0.177778	0.863248	0.163793	0.219512	0.28125	0.282051	0.758333	0.621622	0.734849	0.268817	0.516129
0.636364	0.16	0.186813	0.531746	0.239583	0.268817	0.780822	0.227273	0.201219	0.619355	0.45946	0.515337	0.786325	0.60241	0.621212
0.720588	0.59434	0.705882	0.310811	0.410256	0.284091	0.270833	0.347059	0.245098	0.637931	0.211538	0.410256	0.696429	0.56	0.680556
0.715517	0.546512	0.407609	0.304348	0.597826	0.189189	0.730769	0.620253	0.641026	0.636364	0.604651	0.456311	0.48421	0.751678	0.72619
0.18421	0.107143	0.719008	0.3	0.165048	0.240741	0.266667	0.4	0.301887	0.666667	0.6875	0.333333	0.674699	0.921348	0.660377
0.790698	0.241379	0.297521	0.298701	0.224299	0.221429	0.377359	0.327731	0.349594	0.111111	0.692857	0.484849	0.632479	0.681818	0.508772
0.207792	0.21978	0.505618	0.101449	0.173333	0.65873	0.444444	0.213115	0.689189	0.5875	0.807692	0.286667	0.592233	0.632258	0.618557
0.678571	0.223214	0.387435	0.54902	0.383721	0.622727	0.23913	0.170213	0.56962	0.641509	0.864583	0.643678	0.921875	0.715736	0.651163
0.177778	0.19403	0.515021	0.265306	0.140845	0.623377	0.136364	0.257576	0.672131	0.272727	0.707182	0.55102	0.664062	0.535714	0.620253
0.535714	0.298851	0.34375	0.145038	0.559524	0.651639	0.673469	0.578313	0.714286	0.184	0.758427	0.62037	0.24	0.906475	0.626506
0.25	0.138889	0.173469	0.65625	0.218391	0.591549	0.75	0.617391	0.205128	0.55102	0.75	0.693548	0.657534	0.0909091	0.711538
0.195122	0.321429	0.228374	0.438597	0.236842	0.653061	0.182243	0.691177	0.189474	0.480769	0.658915	0.701492	0.4	0.171429	0.597315
0.0958904	0.123457	0.581818	0.298246	0.215909	0.126582	0.183333	0.253968	0.28	0.62585	0.9	0.66	0.734177	0.566667	0.72549
0.186147	0.266667	0.435294	0.361702	0.194245	0.614035	0.275362	0.57377	0.139194	0.704225	0.632353	0.550725	0.602837	0.590361	0.835616
0.507246	0.2	0.158192	0.273809	0.201987	0.242424	0.274691	0.12	0.162011	0.805556	0.596078	0.898551	0.530612	0.677686	0.836735
0.622222	0.609375	0.149484	0.369048	0.189394	0.204082	0.3	0.52381	0.0888889	0.793103	0.707317	0.308823	0.895522	0.863014	0.803279
0.734177	0.627907	0.945055	0.212121	0.235294	0.746269	0.646154	0.625	0.161458	0.609375	0.75	0.82	0.809524	0.71831	0.311111
0.530769	0.286957	0.168675	0.622641	0.2	0.333333	0.487805	0.484536	0.111111	0.666667	0.817021	0.573529	0.735294	0.37	0.68
0.275362	0.313333	0.304348	0.692308	0.148148	0.668639	0.583333	0.252747	0.217391	0.488688	0.194444	0.622222	0.693878	0.678571	0.78
0.568421	0.662651	0.217949	0.541516	0.1875	0.44	0.612903	0.333333	0.531915	0.66129	0.170886	0.638889	0.57732	0.648241	0.828829
0.65493	0.205882	0.170732	0.653061	0.761905	0.325203	0.690909	0.731343	0.614035	0.888889	0.633333	0.767123	0.222222	0.710526	0.869919
0.402597	0.646018	0.177215	0.451219	0.415842	0.203125	0.4375	0.929134	0.148148	0.86	0.613333	0.269663	0.226852	0.657895	0.792683
0.652174	0.616162	0.208333	0.338235	0.730769	0.206349	0.552846	0.590909	0.681818	0.590164	0.752066	0.531646	0.728814	0.758065	0.371429
0.197279	0.222222	0.322222	0.197183	0.456522	0.204819	0.809524	0.585859	0.585366	0.776316	0.738462	0.593407	0.489796	0.66129	0.26087
0.574468	0.28125	0.207747	0.178571	0.480519	0.85	0.333333	0.38843	0.28125	0.787234	0.551282	0.791045	0.621212	0.731061	0.171429
0.258064	0.318841	0.176471	0.254237	0.146342	0.528302	0.198113	0.594595	0.742424	0.639485	0.634921	0.682927	0.627907	0.54	0.225
0.405229	0.07	0.227119	0.582915	0.285714	0.541451	0.65	0.543478	0.0992366	0.542857	0.662162	0.748768	0.672269	0.443299	0.202703
0.282051	0.58209	0.142857	0.673469	0.286885	0.58	0.268293	0.545455	0.636364	0.1875	0.655172	0.8	0.833333	0.583333	0.594595
0.943662	0.274194	0.55814	0.24	0.262295	0.140625	0.166667	0.157895	0.636364	0.566434	0.546875	0.545455	0.59375	0.630137	0.6
0.118421	0.32	0.1875	0.639535	0.965116	0.145833	0.19403	0.458333	0.730769	0.664179	0.481818	0.587302	0.733524	0.682243	0.545455
0.138461	0.707965	0.135802	0.193548	0.61194	0.160714	0.631313	0.39	0.618182	0.558333	0.753623	0.166667	0.738806	0.639098	0.538462
0.236842	0.614286	0.502703	0.444444	0.266667	0.173913	0.673469	0.787234	0.205128	0.18797	0.722944	0.692308	0.632653	0.64	0.679487
0.706667	0.113924	0.717557	0.695082	0.169491	0.881443	0.626866	0.836364	0.223881	0.648649	0.688742	0.654545	0.581699	0.121951	0.551181
0.612903	0.326087	0.232143	0.720588	0.260274	0.617977	0.475862	0.471074	0.659574	0.855769	0.708333	0.811594	0.625899	0.675	0.740458
0.554054	0.297872	0.141026	0.209876	0.182119	0.65625	0.618321	0.73913	0.643836	0.846154	0.657895	0.804598	0.442478	0.693069	0.847619
0.668142	0.141975	0.123077	0.610169	0.32973	0.659091	0.568628	0.488636	0.492063	0.728571	0.73494	0.606557	0.769231	0.553719	0.627832
0.423077	0.227273	0.22	0.135802	0.348315	0.59322	0.71875	0.287356	0.339623	0.695312	0.432836	0.673913	0.69697	0.805085	0.714286
0.578199	0.574468	0.21875	0.510638	0.605263	0.660869	0.123077	0.375	0.28	0.757962	0.685864	0.704918	0.75	0.87324	0.456
0.225564	0.504425	0.213992	0.30137	0.0843374	0.148936	0.203704	0.297578	0.263158	0.78125	0.739837	0.584615	0.607843	0.634146	0.247664
0.678571	0.636364	0.232558	0.163265	0.0985916	0.441559	0.777778	0.652174	0.213235	0.614035	0.521739	0.645833	0.590909	0.726027	0.709302
0.19697	0.248744	0.309524	0.406897	0.144927	0.262911	0.164179	0.7	0.766129	0.666667	0.778098	0.173469	0.574074	0.715517	0.715517
0.630303	0.121495	0.301075	0.653333	0.190476	0.37415	0.197279	0.909091	0.255319	0.3	0.668224	0.875	0.42029	0.666667	0.653846
0.221154	0.390476	0.553846	0.289157	0.621212	0.294118	0.573034	0.24	0.186364	0.636364	0.634146	0.589744	0.655556	0.457627	0.511811
0.275229	0.240741	0.476744	0.31579	0.198198	0.603175	0.235294	0.576923	0.109091	0.644144	0.557377	0.535714	0.683673	0.669118	0.758621
0.277154	0.401409	0.607143	0.259259	0.537975	0.570707	0.195122	0.575	0.156522	0.595506	0.517647	0.517241	0.552239	0.647059	0.680251
0.175141	0.234043	0.22973	0.323077	0.270073	0.785714	0.168831	0.267606	0.276786	0.845161	0.808989	0.280702	0.661376	0.644231	0.707317
0.161539	0.625	0.147789	0.149254	0.155963	0.846154	0.223529	0.435115	0.622641	0.840237	0.943662	0.181208	0.24	0.606742	0.591549
0.559524	0.212766	0.189781	0.316384	0.258621	0.8	0.764151	0.68	0.768293	0.78	0.651376	0.217391	0.307692	0.62963	0.767442
0.171779	0.833333	0.157895	0.264706	0.545455	0.597015	0.712871	0.625	0.117647	0.555556	0.530612	0.181818	0.669725	0.415842	0.71875
0.153846	0.505618	0.167286	0.4	0.536364	0.142857	0.445946	0.571429	0.225806	0.796296	0.2	0.247619	0.775862	0.539683	0.875
0.607143	0.196721	0.198113	0.149254	0.278539	0.353293	0.914634	0.333333	0.216667	0.635135	0.755814	0.191686	0.719697	0.649123	0.678161
0.269231	0.52381	0.258064	0.770492	0.297059	0.649123	0.71875	0.548781	0.555556	0.644737	0.591304	0.164319	0.554054	0.554217	0.4
0.347826	0.565217	0.242857	0.346154	0.125	0.733333	0.164948	0.18429	0.289855	0.685315	0.717949	0.14433	0.563025	0.557143	0.694444
0.37037	0.714286	0.163666	0.650794	0.481651	0.656566	0.0625	0.212389	0.5	0.811765	0.753623	0.602041	0.571429	0.623457	0.829545
0.257143	0.712121	0.447368	0.714286	0.760563	0.25	0.232143	0.416667	0.586592	0.601942	0.688889	0.426667	0.696202	0.320988	0.603261
0.401316	0.263158	0.184358	0.620155	0.23	0.304348	0.242424	0.493976	0.657343	0.76087	0.756	0.233333	0.522388	0.447917	0.649254
0.424157	0.458678	0.159159	0.747475	0.643137	0.322368	0.184615	0.224138	0.54088	0.6	0.769231	0.254237	0.718377	0.423077	0.941176
0.631579	0.691489	0.446808	0.572917	0.544555	0.215054	0.714286	0.675	0.237762	0.676471	0.678571	0.364865	0.549296	0.390244	0.568627
0.346939	0.116883	0.636364	0.392157	0.359551	0.617021	0.792308	0.217391	0.731343	0.745283	0.826667	0.64	0.247368	0.622641	0.548387
0.263158	0.156425	0.610811	0.416667	0.306931	0.2	0.257732	0.297297	0.579646	0.674699	0.677632	0.119048	0.22082	0.283333	0.325581
0.325	0.197917	0.270833	0.612903	0.386667	0.349206	0.644737	0.608108	0.583333	0.586667	0.902326	0.183099	0.493671	0.766667	0.58209
0.510638	0.464286	0.244898	0.271186	0.414634	0.21875	0.343284	0.101449	0.169014	0.515789	0.77027	0.659091	0.610169	0.857143	0.622222
0.601134	0.327846	0.211111	0.3	0.430769	0.38	0.666667	0.164179	0.646154	0.806818	0.702703	0.669903	0.661539	0.28866	0.25
0.671233	0.222222	0.142857	0.6625	0.152381	0.37037	0.653846	0.29703	0.663265	0.711111	0.666667	0.728395	0.55102	0.578947	0.347222
0.676471	0.492958	0.213115	0.567708	0.15	0.707317	0.45	0.440945	0.839286	0.709091	0.574074	0.18421	0.665441	0.859649	0.244186
0.132353	0.15	0.22449	0.542373	0.138889	0.20548	0.147059	0.285714	0.65625	0.428571	0.508197	0.746988	0.714286	0.829545	0.7875
0.195946	0.313433	0.227273	0.194444	0.22973	0.155357	0.100962	0.607143	0.674419	0.147727	0.704762	0.915254	0.79	0.505747	0.75
0.303797	0.152941	0.180412	0.684931	0.178571	0.647059	0.202312	0.358025	0.767857	0.576923	0.525	0.851064	0.647059	0.914201	0.554348
0.215909	0.262295	0.212575	0.15942	0.295455	0.642857	0.61194	0.12069	0.651163	0.56	0.597884	0.74	0.791667	0.648649	0.533333
0.245283	0.244275	0.248908	0.222222	0.207547	0.218638	0.633803	0.769697	0.409639	0.57971	0.785714	0.849057	0.681564	0.625767	0.481132
0.148649	0.149425	0.283333	0.231293	0.475247	0.224299	0.580153	0.553191	0.375	0.513889	0.246154	0.885714	0.765766	0.244019	0.241071
0.595238	0.228814	0.120192	0.19863	0.615894	0.776316	0.745763	0.630137	0.490196	0.660714	0.738462	0.65625	0.808511	0.234375	0.646341
0.606742	0.219298	0.194444	0.887006	0.211538	0.705882	0.655738	0.117647	0.347826	0.717647	0.541401	0.720588	0.663158	0.310345	0.675
0.191011	0.191781	0.44898	0.439394	0.74359	0.587349	0.32	0.656934	0.26087	0.632353	0.333333	0.725	0.512195	0.388372	0.632911
0.544218	0.377551	0.858696	0.75	0.486486	0.680851	0.274419	0.585714	0.889535	0.534247	0.795918	0.357143	0.527132	0.606557	0.661017
0.158333	0.295455	0.815069	0.317073	0.195122	0.247619	0.60625	0.656566	0.536364	0.405797	0.64	0.583333	0.22619	0.385965	0.672897
0.212766	0.672414	0.590909	0.376147	0.155172	0.426471	0.612903	0.691489	0.169811	0.533333	0.664671	0.703704	0.660714	0.694444	0.793269
0.12987	0.163265	0.596774	0.516129	0.388889	0.157143	0.222222	0.201492	0.183183	0.613636	0.669014	0.878049	0.512397	0.614213	0.586538
0.25641	0.22	0.631579	0.677966	0.137255	0.666667	0.275	0.365079	0.230769	0.578947	0.3	0.64	0.551724	0.625	0.816901
0.141304	0.74359	0.567568	0.319149	0.166667	0.342105	0.583333	0.460317	0.228571	0.54	0.579439	0.736842	0.814208	0.601504	0.492537
0.190698	0.160494	0.208955	0.270463	0.722222	0.433823	0.608696	0.137405	0.65	0.660919	0.719101	0.627119	0.172043	0.727273	0.646018
0.25	0.779661	0.195876	0.212766	0.660714	0.269231	0.520408	0.359155	0.662791	0.11828	0.678571	0.705882	0.131737	0.573643	0.654028
0.670455	0.21978	0.0819672	0.295455	0.672619	0.309735	0.533333	0.133333	0.578313	0.772727	0.664474	0.78125	0.156126	0.593407	0.526786
0.388626	0.260417	0.307692	0.392157	0.631579	0.264438	0.689189	0.576087	0.190909	0.823529	0.211111	0.55814	0.177419	0.752688	0.828571
0.258191	0.241935	0.213043	0.232323	0.68254	0.25641	0.681818	0.673469	0.623188	0.453125	0.239316	0.617647	0.708738	0.590164	0.424837
0.123288	0.68	0.142857	0.75	0.202899	0.222222	0.850746	0.586207	0.679245	0.466667	0.64	0.631579	0.662338	0.218182	0.764706
0.196262	0.170103	0.245283	0.634921	0.333333	0.671429	0.673684	0.753086	0.723577	0.619048	0.670213	0.25	0.7	0.632353	0.605263
0.269006	0.129032	0.225	0.19697	0.2	0.825397	0.2	0.109756	0.746032	0.641026	0.833333	0.777778	0.759259	0.69863	0.833333
0.203704	0.192771	0.657143	0.174312	0.155844	0.608696	0.154762	0.416667	0.766667	0.776596	0.511628	0.685185	0.652632	0.642487	0.683761
0.204651	0.25	0.703704	0.603175	0.22619	0.753333	0.542169	0.35503	0.789474	0.322222	0.604046	0.634615	0.217949	0.658915	0.815643
0.21875	0.495575	0.464647	0.164948	0.279412	0.643564	0.836066	0.6	0.786325	0.547486	0.66	0.678571	0.631579	0.586207	0.918129
0.620968	0.195122	0.688889	0.365517	0.222222	0.593284	0.777778	0.758621	0.630952	0.6469	0.482759	0.659574	0.547368	0.491639	0.602041
0.116162	0.191011	0.486111	0.227273	0.597561	0.18	0.83871	0.327273	0.666667	0.585366	0.155556	0.660714	0.898551	0.486842	0.728972
0.616667	0.141304	0.246032	0.60241	0.163044	0.150376	0.471264	0.304348	0.779661	0.648571	0.676471	0.741379	0.659574	0.455497	0.258621
0.674419	0.320755	0.242105	0.230769	0.605263	0.294964	0.642857	0.261364	0.566265	0.625	0.538462	0.756098	0.48421	0.577075	0.840426
0.723971	0.378049	0.225806	0.661972	0.141509	0.348837	0.171053	0.159091	0.216495	0.827586	0.622641	0.80597	0.642857	0.490476	0.731707
0.683333	0.242857	0.846154	0.755208	0.7	0.186207	0.230769	0.683168	0.180328	0.836957	0.938461	0.776316	0.3	0.677419	0.723684
0.191781	0.173913	0.397412	0.227723	0.180851	0.370861	0.587045	0.727273	0.441559	0.907895	0.719101	0.652778	0.735294	0.693252	0.723077
0.265306	0.177606	0.290598	0.277778	0.167702	0.365672	0.294872	0.255319	0.754098	0.642857	0.693069	0.589286	0.666667	0.615385	0.545455
0.265823	0.575758	0.266667	0.271739	0.827068	0.196078	0.326923	0.109756	0.742424	0.691177	0.671233	0.616667	0.905263	0.835616	0.69697
0.189655	0.57377	0.708738	0.303571	0.494118	0.619048	0.588653	0.351852	0.348958	0.545455	0.644068	0.716049	0.796875	0.819444	0.733333
0.133094	0.481482	0.584615	0.163636	0.152174	0.342857	0.709091	0.259259	0.630435	0.76259	0.663793	0.617021	0.668293	0.568966	0.510638
0.0877193	0.255102	0.584615	0.6	0.237113	0.253968	0.177215	0.433333	0.474576	0.631579	0.672986	0.494845	0.576923	0.523944	0.734375
0.536232	0.258621	0.616541	0.766551	0.244898	0.690073	0.146067	0.594203	0.643478	0.774648	0.64	0.191489	0.521277	0.7	0.641791
0.258621	0.258427	0.125	0.666667	0.4	0.611111	0.169492	0.627451	0.367347	0.61194	0.612245	0.716667	0.253968	0.5	0.694915
0.169811	0.664336	0.230263	0.5625	0.275	0.514706	0.219048	0.649123	0.473684	0.60274	0.762712	0.734177	0.727273	0.806604	0.478261
0.229167	0.703704	0.659794	0.663793	0.237037	0.16	0.598326	0.15873	0.254237	0.27451	0.673077	0.834862	0.68421	0.698413	0.52439
0.185185	0.149254	0.746269	0.195652	0.225352	0.253731	0.25	0.141732	0.182692	0.146342	0.444444	0.696429	0.676375	0.545455	0.645161
0.183333	0.512195	0.222222	0.5	0.182796	0.159575	0.163636	0.338462	0.191781	0.595238	0.874016	0.811321	0.644578	0.905882	0.61039
0.543478	0.194286	0.233962	0.683333	0.284314	0.247059	0.242424	0.626506	0.162651	0.538462	0.561798	0.829268	0.210909	0.557522	0.574468
0.205607	0.167464	0.607843	0.589041	0.266667	0.461539	0.713415	0.682927	0.217949	0.666667	0.643411	0.738462	0.659341	0.631206	0.175385
0.241379	0.166667	0.487805	0.641975	0.202703	0.237288	0.595238	0.66	0.324201	0.810345	0.676471	0.688525	0.574257	0.688679	0.111111
0.655738	0.241135	0.356322	0.610169	0.372549	0.161677	0.567568	0.533835	0.534483	0.763158	0.712121	0.530612	0.618182	0.878261	0.662252
0.66	0.203704	0.478261	0.222222	0.313725	0.265625	0.082524	0.514925	0.867647	0.923077	0.537037	0.531915	0.71	0.574468	0.32
0.234694	0.327273	0.213115	0.246575	0.335165	0.185185	0.283019	0.647059	0.764706	0.54321	0.698413	0.1875	0.690476	0.673529	0.5125
0.303371	0.156863	0.290909	0.36	0.748603	0.705882	0.160494	0.184615	0.625	0.454545	0.61194	0.607143	0.728261	0.8125	0.6
0.178082	0.616	0.195122	0.75	0.217778	0.19802	0.12844	0.645833	0.793103	0.43299	0.267442	0.72	0.751413	0.803922	0.459596
0.2	0.285714	0.37931	0.192983	0.339286	0.391304	0.655629	0.340206	0.530303	0.680556	0.688525	0.508772	0.586207	0.451613	0.669903
0.116129	0.290598	0.340425	0.682692	0.273684	0.25	0.586957	0.516129	0.4625	0.72093	0.652174	0.983607	0.632353	0.6	0.652542
0.141892	0.164557	0.231579	0.125	0.262712	0.414894	0.625	0.666667	0.634146	0.696429	0.340425	0.842697	0.476923	0.909091	0.530612
0.643836	0.333333	0.403509	0.333333	0.247934	0.444444	0.330357	0.586956	0.246377	0.381921	0.481928	0.578125	0.188406	0.641975	1
0.140625	0.280702	0.328767	0.796992	0.116022	0.228571	0.285235	0.705882	0.201923	0.767442	0.5625	0.68254	0.67	0.57265	0.665179
0.15873	0.682692	0.173913	0.477273	0.179487	0.412162	0.182927	0.259036	0.337209	0.822086	0.564516	0.864407	0.620482	0.469512	0.446429
0.293104	0.5	0.148936	0.444444	0.256	0.351852	0.133333	0.763889	0.285714	0.704348	0.789969	0.791667	0.586207	0.59375	0.741935
0.558823	0.709402	0.17	0.25	0.160377	0.755102	0.103448	0.707317	0.368421	0.75641	0.33871	0.690141	0.384615	0.535714	0.66
0.222222	0.161905	0.346154	0.682927	0.269231	0.635922	0.216216	0.603774	0.714286	0.490566	0.305263	0.627907	0.391304	0.731183	0.683544
0.147541	0.721311	0.197917	0.661972	0.39819	0.693548	0.571429	0.754386	0.685185	0.657143	0.375	0.360656	0.475	0.826087	0.533679
0.180328	0.216216	0.173333	0.232877	0.566667	0.660194	0.830986	0.16129	0.166667	0.596154	0.431373	0.428571	0.476191	0.783505	0.681159
0.272727	0.194915	0.125	0.25	0.188312	0.248447	0.682353	0.666667	0.207143	0.65	0.723958	0.301724	0.887097	0.781818	0.767857
0.201219	0.451613	0.193416	0.635417	0.666667	0.223684	0.740158	0.145631	0.24	0.511628	0.776471	0.246575	0.706349	0.617647	0.716667
0.704918	0.163462	0.151899	0.133333	0.215686	0.150943	0.255814	0.528302	0.707317	0.184783	0.83391	0.274194	0.333333	0.760479	0.590164
0.193799	0.116667	0.167883	0.433962	0.155172	0.164179	0.276316	0.639535	0.624161	0.512821	0.715329	0.602941	0.440367	0.804196	0.548148
0.164384	0.272727	0.16129	0.37037	0.531579	0.333333	0.2	0.137255	0.679487	0.754098	0.727273	0.411765	0.633803	0.629032	0.589552
0.517241	0.114504	0.334783	0.368421	0.391304	0.15942	0.692308	0.759494	0.4875	0.661417	0.163636	0.658537	0.853659	0.740385	0.59375
0.25	0.609756	0.202532	0.678571	0.29375	0.653846	0.388889	0.302326	0.247956	0.55914	0.634921	0.913043	0.618421	0.430769	0.538462
0.603448	0.2	0.659091	0.7	0.151899	0.582822	0.246377	0.754098	0.328729	0.483333	0.596215	0.727273	0.722222	0.686956	0.709677
0.253968	0.426471	0.698113	0.534247	0.205128	0.578313	0.295082	0.0892857	0.460317	0.607143	0.70297	0.580645	0.285714	0.733333	0.571429
0.109589	0.138418	0.209876	0.704225	0.308823	0.518248	0.593023	0.75	0.508772	0.486667	0.781818	0.290323	0.665	0.671233	0.630435
0.253968	0.0927835	0.606061	0.770492	0.215311	0.230769	0.505618	0.39782	0.462312	0.591837	0.655172	0.554054	0.816794	0.784946	0.752336
0.217822	0.255319	0.37594	0.645455	0.305085	0.290909	0.555556	0.811966	0.212766	0.338028	0.691358	0.126316	0.561983	0.622641	0.602273
0.306931	0.298246	0.401084	0.58209	0.56383	0.622951	0.161765	0.478992	0.285714	0.430556	0.626016	0.694737	0.681818	0.477927	0.610526
0.321429	0.177215	0.175	0.682759	0.283951	0.27027	0.811594	0.247706	0.196429	0.382979	0.744898	0.641026	0.428571	0.380471	0.551587
0.18	0.32287	0.178947	0.619048	0.113821	0.305556	0.751678	0.754386	0.673469	0.350877	0.592105	0.621053	0.68254	0.373469	0.619048
0.17619	0.676768	0.216495	0.363014	0.0816327	0.467742	0.253906	0.69403	0.651685	0.733333	0.90604	0.752577	0.742424	0.886076	0.65
0.700787	0.3125	0.254237	0.357143	0.507042	0.140351	0.371212	0.801887	0.1875	0.839286	0.757576	0.478723	0.558559	0.690763	0.617647
0.371429	0.285714	0.25	0.178082	0.28421	0.153509	0.723404	0.666667	0.212766	0.608696	0.742857	0.389831	0.213115	0.592593	0.731959
0.670103	0.325949	0.193103	0.2	0.274039	0.136842	0.711111	0.7	0.277778	0.711111	0.662921	0.639344	0.469388	0.770658	0.636364
0.413793	0.278481	0.168539	0.22449	0.228571	0.142857	0.204546	0.538462	0.635135	0.75	0.660819	0.759259	0.614035	0.775	0.782609
0.308081	0.804878	0.285714	0.277778	0.384615	0.196078	0.615385	0.564103	0.177215	0.571429	0.644737	0.671053	0.533333	0.211921	0.619883
0.181818	0.777778	0.185185	0.43662	0.195122	0.75	0.82	0.711111	0.0892857	0.575758	0.662651	0.851852	0.625	0.113744	0.669291
0.21875	0.722222	0.738095	0.33	0.213333	0.733333	0.778947	0.781457	0.186667	0.545455	0.820106	0.671875	0.635135	0.578431	0.678161
0.208333	0.426471	0.15493	0.182796	0.630137	0.631579	0.156364	0.254386	0.11	0.726872	0.603175	0.817204	0.144927	0.649681	0.709677
0.301205	0.365591	0.2	0.5	0.712329	0.239316	0.568182	0.163265	0.173333	0.636364	0.392857	0.521277	0.526316	0.712871	0.988235
0.186529	0.690909	0.231482	0.279279	0.242105	0.736264	0.701613	0.205607	0.238095	0.6	0.641026	0.438356	0.617511	0.714286	0.8
0.275132	0.140351	0.107784	0.245902	0.183673	0.822222	0.884211	0.100592	0.669903	0.75	0.716418	0.611111	0.759494	0.647541	0.613636
0.157534	0.193772	0.107843	0.386667	0.277778	0.21978	0.652174	0.846939	0.427966	0.462366	0.75	0.742857	0.588235	0.692308	0.936255
0.197368	0.123595	0.44863	0.4	0.428571	0.65896	0.831276	0.74	0.674157	0.626866	0.540984	0.736842	0.128571	0.580645	0.626374
0.267176	0.689655	0.6	0.688889	0.321839	0.679487	0.630137	0.647343	0.660377	0.666667	0.631148	0.572917	0.526718	0.452459	0.739726
0.2625	0.611111	0.73913	0.272727	0.214286	0.229167	0.712418	0.3125	0.226667	0.934426	0.587629	0.6	0.65	0.881818	0.636364
0.166667	0.288461	0.171429	0.311475	0.226852	0.679245	0.228916	0.72449	0.804878	0.53012	0.524272	0.802817	0.755501	0.22792	0.681159
0.232143	0.671875	0.2625	0.318182	0.439024	0.272727	0.223684	0.291139	0.6	0.676056	0.594937	0.581818	0.521127	0.663717	0.789474
0.173267	0.588235	0.657534	0.606299	0.488889	0.671111	0.243902	0.694444	0.757143	0.545455	0.203008	0.816327	0.637168	0.670588	0.646154
0.736842	0.428571	0.635593	0.4	0.166667	0.34375	0.106667	0.539683	0.456522	0.747368	0.634615	0.711538	0.581395	0.142012	0.616162
0.288	0.173611	0.666667	0.6375	0.255814	0.57971	0.15625	0.701492	0.234043	0.608	0.774648	0.714286	0.666667	0.691589	0.619718
0.516304	0.74	0.173554	0.342857	0.253333	0.208531	0.382979	0.75	0.25	0.447155	0.649123	0.94898	0.71875	0.645833	0.638095
0.876923	0.313433	0.142329	0.251701	0.212963	0.592593	0.766667	0.510417	0.150538	0.884615	0.760563	0.663636	0.597561	0.575	0.727891
0.526946	0.183099	0.181818	0.346154	0.386364	0.221154	0.724138	0.641026	0.466667	0.169811	0.547445	0.724138	0.84106	0.15544	0.940678
0.462963	0.214286	0.155844	0.343434	0.282609	0.388889	0.358491	0.652174	0.746032	0.518518	0.333333	0.733333	0.542373	0.24375	0.763636
0.322222	0.524823	0.0735294	0.207921	0.254237	0.297297	0.825	0.235294	0.641304	0.56	0.718447	0.978723	0.474359	0.680272	0.679245
0.126214	0.388889	0.234375	0.804348	0.689394	0.16129	0.207071	0.4	0.81579	0.653846	0.744186	0.522727	0.594059	0.490385	0.8
0.157609	0.694737	0.286585	0.661765	0.205882	0.631579	0.458333	0.619048	0.684931	0.633663	0.735099	0.508333	0.534884	0.657658	0.67027
0.229358	0.727273	0.163636	0.389706	0.160494	0.261905	0.583333	0.660377	0.73	0.56579	0.789474	0.46281	0.454545	0.836601	0.65
0.653465	0.186275	0.147059	0.175258	0.18617	0.22	0.22	0.227941	0.777778	0.810219	0.732026	0.68421	0.548781	0.723684	0.638889
0.230769	0.196078	0.1375	0.188406	0.246269	0.617284	0.248322	0.153005	0.8	0.611111	0.369478	0.865979	0.598485	0.526882	0.537037
0.280702	0.56	0.20904	0.361111	0.17284	0.59292	0.1625	0.242424	0.836364	0.526786	0.602564	0.674419	0.58042	0.65	0.5
0.24359	0.627451	0.610294	0.535714	0.167702	0.217391	0.80303	0.585859	0.28	0.181818	0.627119	0.169811	0.741379	0.638554	0.646341
0.130137	0.574468	0.5625	0.183099	0.262295	0.179104	0.119048	0.66	0.545455	0.810127	0.789474	0.913043	0.752294	0.671458	0.252174
0.190909	0.647887	0.49187	0.331984	0.27907	0.842105	0.205357	0.735849	0.83871	0.673267	0.784615	0.655738	0.569893	0.712766	0.686747
0.2	0.577778	0.730769	0.545455	0.474747	0.252525	0.113636	0.560197	0.0491803	0.703125	0.723214	0.597222	0.233051	0.729412	0.852632
0.131579	0.469697	0.219178	0.320988	0.181818	0.174377	0.380952	0.785714	0.422222	0.714286	0.657895	0.392405	0.709677	0.641791	0.74
0.304348	0.26643	0.216495	0.348837	0.201258	0.166667	0.776596	0.313043	0.35461	0.596154	0.696429	0.663366	0.65	0.6	0.640288
0.355556	0.197183	0.288461	0.198795	0.318518	0.260116	0.284722	0.410714	0.404762	0.624625	0.752778	0.703704	0.325	0.630631	0.594595
0.183183	0.189873	0.742647	0.236842	0.147727	0.241245	0.236842	0.172414	0.724138	0.666667	0.656716	0.784091	0.729412	0.608365	0.581818
0.241379	0.228261	0.404762	0.244898	0.2	0.256757	0.26087	0.19697	0.6875	0.493507	0.453125	0.809859	0.588785	0.585859	0.715447
0.238095	0.27451	0.352941	0.242647	0.154762	0.533333	0.62069	0.101449	0.666667	0.329412	0.492857	0.634146	0.384615	0.744493	0.533333
0.213333	0.269841	0.316832	0.23301	0.253521	0.1625	0.586207	0.483051	0.229167	0.666667	0.606061	0.669725	0.422535	0.613924	0.601449
0.114286	0.181818	0.59633	0.288235	0.166667	0.827586	0.710145	0.590909	0.184783	0.855556	0.671296	0.537313	0.519481	0.179612	0.655172
0.130081	0.199037	0.679487	0.288461	0.153846	0.5	0.484536	0.611765	0.232877	0.157895	0.573427	0.704225	0.834746	0.453608	0.678261
0.627586	0.418919	0.61	0.268868	0.173913	0.204545	0.570423	0.575342	0.660377	0.78125	0.622641	0.645833	0.69697	0.695652	0.739464
0.153846	0.419753	0.690909	0.263736	0.195652	0.186047	0.25	0.64	0.525424	0.714286	0.653333	0.529412	0.556452	0.648045	0.811428
0.515625	0.184615	0.573171	0.614286	0.313433	0.218182	0.207921	0.520548	0.650794	0.516667	0.568421	0.677419	0.650273	0.927778	0.617021
0.192308	0.660377	0.262295	0.161473	0.274194	0.166667	0.226027	0.598131	0.642857	0.59375	0.591549	0.553191	0.5	0.797203	0.615385
0.503759	0.191489	0.233577	0.182741	0.578512	0.25641	0.225352	0.238636	0.588235	0.5	0.537037	0.275	0.785714	0.798319	0.561644
0.727273	0.170732	0.207407	0.66129	0.662651	0.112903	0.3125	0.486111	0.215385	0.801471	0.726027	0.839623	0.787037	0.834862	0.676471
0.244444	0.219697	0.184615	0.2	0.688525	0.84	0.591549	0.245902	0.328571	0.748031	0.195652	0.726415	0.676328	0.872727	0.486486
0.175439	0.229358	0.192593	0.5	0.181818	0.173077	0.15873	0.518868	0.586207	0.58209	0.604938	0.243478	0.615385	0.6	0.582353
0.111111	0.426471	0.2	0.61	0.28125	0.164557	0.15873	0.346667	0.307692	0.611399	0.677419	0.132076	0.793814	0.70751	0.164835
0.152542	0.322581	0.276316	0.205	0.313253	0.183333	0.237705	0.333333	0.580645	0.939024	0.736842	0.173913	0.724138	0.628866	0.135593
0.780488	0.0909091	0.225131	0.263158	0.164179	0.645161	0.187192	0.555556	0.623188	0.478873	0.588235	0.692308	0.670886	0.173077	0.753623
0.228395	0.238095	0.204969	0.46	0.696429	0.5	0.225352	0.677419	0.5	0.666667	0.661871	0.619048	0.571429	0.74375	0.623853
0.101695	0.175	0.214876	0.229358	0.200803	0.276596	0.197674	0.178295	0.517241	0.565217	0.826389	0.729167	0.96875	0.718182	0.580247
0.28866	0.237288	0.261484	0.264368	0.402299	0.150943	0.612903	0.207792	0.190476	0.675676	0.789773	0.26087	0.758929	0.431193	0.609023
0.121622	0.238806	0.256637	0.247706	0.2	0.652941	0.820755	0.816667	0.253333	0.545455	0.823529	0.594595	0.731707	0.604938	0.2
0.131783	0.396226	0.6	0.230769	0.209677	0.292308	0.666667	0.87013	0.460123	0.602941	0.673267	0.433962	0.582822	0.603774	0.628788
0.216495	0.3	0.333333	0.5625	0.224299	0.565217	0.569231	0.375	0.548781	0.837838	0.676093	0.416107	0.654867	0.627451	0.630435
0.174603	0.639344	0.242754	0.295775	0.12963	0.231707	0.442478	0.150327	0.576271	0.485714	0.5625	0.398406	0.206186	0.463636	0.593496
0.208791	0.679688	0.195122	0.181818	0.125	0.309091	0.26087	0.113772	0.226667	0.648148	0.573333	0.335227	0.626374	0.642045	0.626866
0.285714	0.157895	0.575188	0.355556	0.336066	0.3875	0.511628	0.243902	0.208333	0.623932	0.445161	0.309859	0.649123	0.564286	0.873737
0.268518	0.337079	0.226415	0.247525	0.175439	0.846512	0.707071	0.224138	0.27957	0.712	0.591837	0.173469	0.657143	0.697368	0.594684
0.15873	0.596491	0.307692	0.261905	0.210526	0.25	0.356322	0.15748	0.296	0.666667	0.955882	0.399194	0.884615	0.742424	0.622951
0.192308	0.571429	0.2	0.261364	0.186275	0.18	0.546053	0.745098	0.289157	0.72	0.728814	0.746269	0.589041	0.635135	0.648649
0.58209	0.0967742	0.226415	0.558823	0.307692	0.221429	0.90411	0.221622	0.174603	0.210526	0.765306	0.807692	0.622222	0.793103	0.60177
0.293104	0.15942	0.266234	0.245161	0.693878	0.76	0.713415	0.661017	0.265487	0.201389	0.231707	0.61039	0.640719	0.734104	0.615385
0.507463	0.156863	0.375	0.367816	0.233871	0.170732	0.664773	0.408284	0.3125	0.223684	0.540816	0.3057	0.619718	0.636364	0.647541
0.413793	0.422535	0.226415	0.283784	0.301075	0.273809	0.620968	0.6	0.267717	0.617284	0.53125	0.725275	0.648649	0.736111	0.807143
0.688889	0.52	0.289474	0.553846	0.384615	0.402597	0.632813	0.610169	0.35	0.622951	0.603175	0.803279	0.407895	0.888031	0.410256
0.149254	0.422018	0.2	0.365385	0.554348	0.166667	0.307692	0.155963	0.188406	0.538462	0.691892	0.45	0.883117	0.492958	0.867925
0.189655	0.212121	0.280702	0.288136	0.171674	0.218289	0.253731	0.2	0.690265	0.609195	0.757009	0.639344	0.495652	0.344052	0.7
0.603774	0.171875	0.257576	0.709677	0.360825	0.334702	0.632768	0.770115	0.25	0.6125	0.746269	0.294118	0.505618	0.822222	0.647059
0.222222	0.479167	0.244541	0.662791	0.138298	0.621622	0.47561	0.409091	0.136986	0.738636	0.649215	0.387755	0.684848	0.658824	0.788732
0.183333	0.26	0.234375	0.285714	0.462963	0.682635	0.643564	0.417476	0.213622	0.626335	0.707317	0.801418	0.586956	0.554455	0.657895
0.821101	0.300926	0.207207	0.361905	0.216783	0.62069	0.174419	0.644444	0.152866	0.741573	0.717391	0.244898	0.900763	0.6625	0.758621
0.292308	0.348485	0.151515	0.323171	0.18932	0.148936	0.131579	0.767857	0.152542	0.586538	0.555556	0.234694	0.597015	0.645161	0.530435
0.208791	0.223214	0.363636	0.176471	0.272727	0.396226	0.4	0.679012	0.736364	0.545455	0.707547	0.327273	0.769231	0.717949	0.648649
0.884058	0.654545	0.263158	0.268293	0.448276	0.612903	0.15	0.492537	0.448276	0.853846	0.189474	0.776699	0.72973	0.752688	0.47541
0.888112	0.113636	0.156627	0.504225	0.622641	0.491803	0.674157	0.262411	0.365854	0.620879	0.405	0.913043	0.7	0.522796	0.614173
0.574074	0.285714	0.153846	0.421053	0.597122	0.652778	0.696809	0.611111	0.591549	0.507042	0.639535	0.606557	0.714286	0.514286	0.814815
0.611111	0.1	0.181818	0.790476	0.277778	0.235897	0.325843	0.533333	0.131579	0.694915	0.741177	0.228758	0.735849	0.575163	0.675183
0.671827	0.212121	0.186441	0.709091	0.268293	0.313725	0.847826	0.111111	0.231707	0.743902	0.257143	0.256983	0.6875	0.594203	0.734177
0.472727	0.136364	0.197802	0.39726	0.344086	0.177419	0.586207	0.1375	0.72043	0.357143	0.622641	0.544118	0.25	0.77193	0.808511
0.160714	0.192983	0.205298	0.166667	0.21656	0.078125	0.177914	0.106667	0.571429	0.571429	0.650685	0.360465	0.674419	0.679012	0.551724
0.12963	0.576471	0.285714	0.678571	0.272727	0.238095	0.818182	0.835821	0.594406	0.528571	0.55	0.648148	0.892857	0.653386	0.504065
0.288889	0.337209	0.498371	0.606061	0.25	0.455172	0.897436	0.697917	0.168539	0.726562	0.72	0.428571	0.581081	0.842105	0.881356
0.148438	0.603448	0.352941	0.330357	0.216	0.258823	0.162162	0.650485	0.708333	0.714286	0.846667	0.242857	0.285714	0.780702	0.467662
0.220126	0.64	0.149533	0.668639	0.25	0.386792	0.183333	0.147541	0.560345	0.65625	0.651515	0.41129	0.630435	0.884615	0.907895
0.23913	0.215278	0.161677	0.265625	0.38835	0.245614	0.619469	0.882353	0.661765	0.698413	0.634921	0.763636	0.701754	0.660869	0.74026
0.180556	0.646154	0.185185	0.157895	0.229358	0.206107	0.85	0.769231	0.668831	0.236486	0.661017	0.633333	0.708333	0.642857	0.442623
0.308458	0.368421	0.755814	0.537037	0.338983	0.125	0.530612	0.757009	0.710901	0.6	0.735632	0.75	0.79	0.6375	0.745455
0.685714	0.184783	0.168675	0.212121	0.702381	0.171053	0.670455	0.875	0.91195	0.0547945	0.932584	0.288136	0.705882	0.934579	0.877193
0.155172	0.273809	0.148148	0.140625	0.111111	0.277419	0.666667	0.868687	0.5	0.538462	0.707317	0.602941	0.872881	0.864286	0.516667
0.230769	0.648649	0.156823	0.25974	0.25	0.26873	0.487805	0.234783	0.782178	0.805556	0.881579	0.884615	0.659218	0.719101	0.716667
0.393333	0.378378	0.677778	0.372881	0.573529	0.548387	0.3	0.796296	0.75	0.654545	0.908046	0.52	0.672131	0.60793	0.653631
0.68	0.265306	0.229358	0.833333	0.764706	0.75	0.136	0.7	0.737705	0.904762	0.598131	0.571429	0.639344	0.238095	0.5
0.638462	0.116667	0.639098	0.271676	0.6125	0.145833	0.223077	0.553459	0.391667	0.761364	0.662921	0.733333	0.876812	0.710744	0.672131
0.525862	0.341772	0.248996	0.416667	0.197674	0.174419	0.380952	0.255319	0.722222	0.726562	0.189655	0.66129	0.368421	0.604478	0.661972
0.235602	0.230769	0.262295	0.209677	0.183486	0.528926	0.287671	0.177215	0.521739	0.697674	0.662791	0.683168	0.734694	0.6	0.755556
0.283951	0.218182	0.616667	0.236842	0.166667	0.150538	0.2	0.227273	0.572139	0.704545	0.673077	0.302326	0.455696	0.709677	0.545455
0.215385	0.177778	0.0952381	0.813187	0.3125	0.15942	0.313433	0.373832	0.835294	0.387097	0.625	0.414365	0.61039	0.134752	0.150685
0.3	0.326531	0.242105	0.274194	0.652174	0.894737	0.403846	0.75	0.536585	0.545455	0.714286	0.806818	0.764706	0.527778	0.141177
0.576923	0.154546	0.627119	0.245098	0.403226	0.842105	0.678571	0.156627	0.710526	0.673684	0.657534	0.568182	0.684783	0.669872	0.126582
0.182927	0.622222	0.241935	0.361702	0.186667	0.818182	0.562963	0.325203	0.558442	0.662069	0.733333	0.302752	0.653333	0.697068	0.466667
0.262069	0.504762	0.220339	0.583333	0.573171	0.258064	0.298508	0.411765	0.149254	0.366667	0.693182	0.351852	0.607595	0.578947	0.296296
0.178082	0.542857	0.227848	0.784946	0.231707	0.134503	0.125	0.428571	0.188119	0.407407	0.777778	0.255556	0.568862	0.479452	0.571429
0.188525	0.14218	0.112676	0.21875	0.216981	0.301676	0.283784	0.65	0.131737	0.664706	0.5625	0.630435	0.706731	0.68421	0.69186
0.631579	0.244186	0.277778	0.515244	0.603774	0.159575	0.58216	0.57377	0.703125	0.653061	0.63745	0.254545	0.810811	0.671587	0.594595
0.432432	0.258064	0.236842	0.263158	0.206061	0.208955	0.137255	0.688525	0.659574	0.756098	0.64557	0.191919	0.379808	0.346154	0.696721
0.84507	0.716667	0.178947	0.267123	0.15942	0.196721	0.632287	0.138889	0.221239	0.6875	0.588235	0.848837	0.506383	0.730159	0.634615
0.759336	0.506494	0.370968	0.256039	0.119403	0.202381	0.634615	0.44335	0.909836	0.741935	0.686567	0.607143	0.590909	0.611111	0.62069
0.558823	0.568465	0.245161	0.790698	0.156069	0.324675	0.151786	0.894118	0.318841	0.627119	0.653465	0.319149	0.873016	0.585799	0.633333
0.170543	0.492188	0.229167	0.215232	0.302326	0.397436	0.494624	0.698113	0.322034	0.675325	0.694444	0.276786	0.269231	0.495238	0.846154
0.157534	0.105263	0.71831	0.204167	0.307317	0.275862	0.571429	0.607843	0.685185	0.468085	0.417476	0.219512	0.653333	0.521327	0.611111
0.142012	0.145985	0.190476	0.244186	0.571429	0.172549	0.762069	0.189189	0.267045	0.224719	0.580645	0.786667	0.710843	0.449275	0.62766
0.145161	0.158273	0.178895	0.511111	0.431138	0.2	0.098765	0.594595	0.196721	0.386667	0.698795	0.48	0.743802	0.429204	0.654867
0.347222	0.225806	0.235897	0.833333	0.555556	0.1875	0.408451	0.694657	0.728155	0.590909	0.758065	0.194805	0.273973	0.634969	0.631579
0.36129	0.208	0.208696	0.285714	0.265306	0.294478	0.460526	0.4	0.301282	0.738636	0.746479	0.111111	0.495413	0.560224	0.626437
0.207547	0.194175	0.134328	0.25	0.530303	0.263889	0.265625	0.636364	0.906977	0.642857	0.744186	0.614286	0.694737	0.528302	0.594595
0.215827	0.109589	0.324074	0.201201	0.278571	0.268518	0.471429	0.191176	0.833333	0.671053	0.579439	0.940299	0.612903	0.865854	0.610838
0.314815	0.125	0.230769	0.272727	0.140625	0.341667	0.521739	0.180328	0.172619	0.635135	0.425926	0.754717	0.292135	0.7	0.211268
0.617886	0.636364	0.343558	0.506329	0.782609	0.955556	0.446429	0.194175	0.222222	0.779661	0.735537	0.654762	0.446429	0.632	0.710784
0.736364	0.586667	0.267606	0.773585	0.606061	0.306452	0.223684	0.560976	0.174757	0.461539	0.526316	0.6875	0.492958	0.682927	0.509434
0.682927	0.357143	0.347826	0.354839	0.591837	0.481132	0.199571	0.310345	0.694915	0.642857	0.612121	0.698113	0.7	0.696202	0.583333
0.204819	0.740741	0.198966	0.25	0.266667	0.45	0.159091	0.617021	0.476191	0.635037	0.509434	0.583333	0.425926	0.615385	0.76
0.692593	0.153846	0.147727	0.31579	0.173913	0.647887	0.407407	0.254902	0.42268	0.594595	0.650794	0.545455	0.778626	0.656109	0.242718
0.641221	0.129032	0.195652	0.404762	0.0952381	0.185185	0.205882	0.234694	0.7	0.714286	0.671642	0.65625	0.675	0.225225	0.66
0.884058	0.186441	0.336539	0.347368	0.2	0.566038	0.71028	0.288	0.482143	0.588235	0.61157	0.305882	0.209302	0.780749	0.565657
0.712121	0.217391	0.263158	0.276995	0.876712	0.62069	0.190871	0.293578	0.775194	0.61658	0.649123	0.518248	0.823529	0.872181	0.220588
0.59375	0.269231	0.272727	0.587302	0.15	0.552083	0.561404	0.333333	0.203704	0.241245	0.603175	0.413044	0.216867	0.907515	0.208333
0.203947	0.166667	0.174757	0.338462	0.197183	0.206897	0.397436	0.149254	0.304348	0.776786	0.734694	0.7	0.152672	0.258064	0.830189
0.217105	0.275862	0.348485	0.277778	0.433333	0.273585	0.666667	0.462963	0.329545	0.538462	0.720588	0.52381	0.829787	0.647059	0.84
0.214546	0.248945	0.713115	0.215385	0.328125	0.671429	0.217391	0.475728	0.685897	0.72	0.777778	0.464789	0.752137	0.761062	0.597315
0.235602	0.224	0.572139	0.346154	0.520833	0.682692	0.198198	0.191176	0.19802	0.538462	0.71134	0.231482	0.658228	0.692308	0.617284
0.258064	0.908333	0.273585	0.5	0.212121	0.904306	0.224138	0.330275	0.15625	0.561403	0.62	0.433962	0.741935	0.626866	0.716981
0.141479	0.396875	0.146342	0.479452	0.261905	0.22449	0.75	0.144578	0.214286	0.955357	0.712329	0.680851	0.74	0.643836	0.644444
0.306452	0.275862	0.603448	0.342105	0.214286	0.156627	0.862745	0.854701	0.328571	0.730769	0.645161	0.791667	0.647887	0.654762	0.697479
0.713333	0.202703	0.293104	0.283784	0.569767	0.203704	0.396552	0.413044	0.294118	0.669118	0.652778	0.323944	0.672131	0.534654	0.519084
0.113695	0.428571	0.170213	0.287879	0.57971	0.297143	0.585106	0.220513	0.671429	0.72	0.616667	0.156522	0.696429	0.648649	0.892744
0.333333	0.194175	0.123288	0.287671	0.328125	0.236934	0.619792	0.255319	0.733668	0.69697	0.784314	0.726027	0.712963	0.157895	0.2
0.214876	0.257511	0.294872	0.340659	0.152174	0.213115	0.605263	0.519084	0.793103	0.60241	0.564103	0.701492	0.366197	0.646341	0.866667
0.219178	0.413793	0.0869565	0.173469	0.302632	0.211268	0.307692	0.958763	0.725	0.564356	0.189873	0.405797	0.646617	0.625669	0.466019
0.589041	0.15	0.24	0.133333	0.172414	0.534247	0.255639	0.692308	0.285714	0.541667	0.204724	0.632653	0.723809	0.75	0.560976
0.549356	0.168831	0.578947	0.219178	0.294618	0.171429	0.272	0.264706	0.517241	0.506024	0.136364	0.31405	0.313433	0.684931	0.972477
0.219048	0.666667	0.34	0.243243	0.309859	0.367816	0.261745	0.190476	0.689076	0.567568	0.736842	0.405797	0.546436	0.867925	0.689655
0.858586	0.337838	0.321839	0.352518	0.141304	0.147887	0.298137	0.581395	0.173469	0.57	0.793893	0.597826	0.619266	0.933333	0.634615
0.184615	0.721311	0.225	0.252632	0.203704	0.284483	0.5	0.890511	0.226667	0.639344	0.653333	0.603774	0.639344	0.842105	0.820513
0.132353	0.326087	0.474359	0.376623	0.158537	0.178571	0.594937	0.289157	0.295455	0.692308	0.569767	0.559524	0.677966	0.923077	0.788462
0.537736	0.886792	0.19685	0.493507	0.265306	0.543478	0.151515	0.763889	0.506667	0.753846	0.872727	0.594406	0.222222	0.139535	0.578125
0.435484	0.145161	0.452632	0.302521	0.220339	0.176471	0.759259	0.44697	0.773333	0.526316	0.164557	0.310345	0.241176	0.714286	0.650943
0.185714	0.14	0.431267	0.163934	0.25641	0.270833	0.358333	0.28125	0.638614	0.579832	0.751073	0.328571	0.777778	0.575342	0.835526
0.187845	0.163462	0.433333	0.213115	0.746032	0.35376	0.484076	0.368421	0.793103	0.611111	0.764706	0.151786	0.708333	0.242857	0.79661
0.134328	0.188679	0.190476	0.550562	0.230769	0.217687	0.225352	0.409091	0.92	0.55184	0.72043	0.183099	0.726087	0.730159	0.68421
0.238095	0.2	0.142857	0.556561	0.208333	0.190476	0.202899	0.309859	0.87013	0.477733	0.714286	0.20548	0.584383	0.759494	0.609524
0.173729	0.731707	0.217391	0.47541	0.25	0.232143	0.547945	0.188235	0.821782	0.547945	0.581395	0.477273	0.5375	0.722892	0.54386
0.153846	0.741935	0.154255	0.251231	0.27907	0.211712	0.607843	0.176871	0.433735	0.705882	0.615385	0.47541	0.84058	0.685484	0.640288
0.642857	0.186047	0.160494	0.207547	0.183168	0.295082	0.633929	0.36	0.968421	0.366197	0.60241	0.604167	0.647619	0.642487	0.516129
0.261539	0.333333	0.692607	0.710983	0.561983	0.19697	0.703704	0.482353	0.313187	0.44	0.6375	0.466667	0.215139	0.518868	0.62963
0.302789	0.728972	0.780702	0.439462	0.295082	0.170455	0.661017	0.215385	0.214286	0.646154	0.419355	0.297297	0.589404	0.586207	0.423077
0.30303	0.252874	0.887159	0.63522	0.314286	0.2	0.285714	0.213115	0.275862	0.592233	0.652174	0.551724	0.704545	0.580952	0.689873
0.701299	0.424242	0.882353	0.691211	0.2	0.188889	0.671875	0.197861	0.289157	0.650794	0.595745	0.59322	0.680412	0.64881	0.756701
0.68	0.442177	0.256098	0.422222	0.303797	0.277311	0.246575	0.105263	0.192983	0.684615	0.295598	0.553719	0.729282	0.595156	0.740741
0.654412	0.492754	0.15534	0.477273	0.203822	0.225806	0.20339	0.196429	0.266667	0.555556	0.729167	0.578947	0.743945	0.734694	0.552239
0.594937	0.677083	0.5875	0.421053	0.227273	0.46	0.391892	0.671429	0.333333	0.726316	0.611111	0.671875	0.863436	0.912281	0.542373
0.0447761	0.224806	0.267606	0.671875	0.192983	0.235849	0.247059	0.568966	0.561594	0.782759	0.918919	0.635514	0.530973	0.615625	0.492063
0.264151	0.183673	0.380435	0.375	0.516129	0.375	0.09396	0.627907	0.27027	0.575758	0.7	0.68	0.673469	0.670732	0.655172
0.485714	0.228916	0.377778	0.283333	0.519337	0.867925	0.202532	0.309735	0.328125	0.668342	0.832061	0.532258	0.627451	0.46	0.743243
0.179775	0.222892	0.254848	0.225352	0.402778	0.702381	0.219512	0.348442	0.755102	0.55814	0.631579	0.460938	0.692308	0.18677	0.735632
0.161491	0.20548	0.268293	0.524752	0.425	0.232843	0.772727	0.455556	0.320513	0.652174	0.69863	0.672131	0.654321	0.711172	0.712644
0.486842	0.240506	0.163212	0.320755	0.193133	0.368421	0.2	0.55102	0.724138	0.557377	0.674419	0.709677	0.726744	0.404762	0.704545
0.723404	0.688525	0.189655	0.239583	0.181818	0.666667	0.26	0.671642	0.704918	0.378151	0.5	0.706294	0.494253	0.614754	0.763889
0.188406	0.55	0.535714	0.353658	0.767442	0.692308	0.566667	0.627451	0.734375	0.589404	0.672131	0.711111	0.903226	0.696498	0.55
0.113924	0.505882	0.473684	0.405229	0.169811	0.948718	0.795775	0.548387	0.541177	0.716667	0.571429	0.806723	0.716418	0.675325	0.75
0.166667	0.1	0.424242	0.275	0.666667	0.673077	0.191011	0.603774	0.598931	0.592593	0.449275	0.178571	0.656934	0.602941	0.642857
0.649123	0.722222	0.232628	0.401274	0.252874	0.289593	0.112903	0.64	0.539216	0.806452	0.615385	0.206349	0.583333	0.573333	0.557377
0.738462	0.166667	0.245283	0.294118	0.197183	0.185185	0.219355	0.220339	0.698113	0.523077	0.603774	0.56	0.619289	0.596774	0.535714
0.325	0.685279	0.25	0.282353	0.321739	0.277778	0.20946	0.273973	0.529412	0.666667	0.491228	0.229508	0.68421	0.553846	0.674157
0.271028	0.545455	0.162791	0.193548	0.122807	0.353474	0.18018	0.403846	0.714286	0.847682	0.870968	0.227273	0.195804	0.629921	0.571429
0.175	0.235294	0.571429	0.56383	0.2	0.192308	0.64	0.545455	0.886792	0.766423	0.898551	0.605769	0.523077	0.806452	0.645963
0.177686	0.172043	0.266667	0.327869	0.586207	0.352273	0.464286	0.548387	0.563636	0.427273	0.625	0.206897	0.616162	0.867347	0.707317
0.145038	0.847458	0.166667	0.395349	0.156863	0.241379	0.55914	0.256757	0.5	0.671569	0.844037	0.842105	0.823529	0.701538	0.140351
0.705882	0.543624	0.258064	0.194805	0.0705882	0.322581	0.276699	0.304094	0.530864	0.68254	0.805825	0.897959	0.821429	0.75	0.385965
0.183673	0.130435	0.707692	0.245902	0.782609	0.781513	0.298701	0.195652	0.954887	0.528302	0.428571	0.153846	0.692308	0.745902	0.616667
0.642105	0.603448	0.111111	0.253333	0.525641	0.208955	0.174825	0.770833	0.191667	0.579439	0.543624	0.418182	0.708333	0.794118	0.177419
0.144737	0.223684	0.268657	0.210526	0.175	0.338983	0.269006	0.412698	0.215278	0.556701	0.602273	0.208163	0.666667	0.698925	0.43
0.563636	0.552845	0.325	0.36	0.104762	0.626667	0.384615	0.589474	0.421875	0.979167	0.836957	0.672414	0.693603	0.557692	0.561225
0.469027	0.214689	0.686869	0.461539	0.219178	0.535714	0.24	0.217054	0.618182	0.437209	0.77907	0.554217	0.522634	0.720207	0.653465
0.232143	0.292929	0.155251	0.306264	0.157895	0.246575	0.664	0.270588	0.252252	0.651786	0.577982	0.781955	0.721154	0.539683	0.616438
0.128834	0.157143	0.392857	0.324324	0.238853	0.28169	0.674242	0.769231	0.346457	0.58	0.685714	0.507042	0.576923	0.765914	0.08
0.166667	0.857143	0.557692	0.702703	0.342857	0.186747	0.151163	0.703704	0.233333	0.595376	0.477273	0.717391	0.540984	0.617647	0.651685
0.240506	0.179894	0.215385	0.222615	0.203125	0.788732	0.680556	0.638554	0.205882	0.681818	0.74359	0.698113	0.87013	0.708333	0.227848
0.881188	0.142857	0.197917	0.243478	0.202899	0.683333	0.901961	0.629032	0.285714	0.601124	0.569307	0.7	0.556213	0.590909	0.66129
0.277778	0.326087	0.659574	0.248366	0.235294	0.142857	0.106383	0.254237	0.715909	0.311111	0.541026	0.541667	0.684931	0.796296	0.753623
0.149533	0.214876	0.229508	0.218182	0.232143	0.5	0.18	0.326087	0.62	0.777778	0.921429	0.205882	0.705882	0.827586	0.793103
0.113924	0.229508	0.345454	0.864078	0.38961	0.714286	0.232558	0.236111	0.1875	0.677824	0.886435	0.574074	0.528302	0.857143	0.602941
0.196078	0.234568	0.277778	0.38961	0.193939	0.814815	0.31746	0.0990991	0.145729	0.622951	0.720588	0.580247	0.634921	0.785714	0.733333
0.320755	0.149254	0.169231	0.280702	0.597222	0.142857	0.3	0.173516	0.258333	0.829787	0.655172	0.171429	0.337662	0.75641	0.651685
0.217391	0.236842	0.180723	0.288136	0.676471	0.155963	0.302326	0.276316	0.604396	0.569444	0.594828	0.140351	0.743243	0.709402	0.624277
0.26087	0.20548	0.727941	0.3375	0.415385	0.538462	0.209677	0.517241	0.216216	0.178344	0.627119	0.5	0.25	0.644599	0.26087
0.218563	0.376923	0.81579	0.190283	0.2331	0.864865	0.287129	0.566265	0.719512	0.195652	0.721519	0.322222	0.675214	0.8	0.237288
0.72973	0.157895	0.278146	0.384615	0.140845	0.559633	0.627119	0.555556	0.756098	0.714286	0.810219	0.822222	0.534247	0.61039	0.552239
0.703125	0.288889	0.122807	0.211429	0.277419	0.208054	0.216418	0.493507	0.690141	0.639344	0.66129	0.846939	0.359712	0.697674	0.490909
0.849057	0.411765	0.108696	0.247706	0.685897	0.223881	0.854546	0.558823	0.54902	0.540984	0.417476	0.753086	0.797297	0.409449	0.56383
0.193133	0.285714	0.352941	0.362069	0.153846	0.197531	0.516129	0.177419	0.213333	0.821429	0.694737	0.524194	0.186441	0.655738	0.626374
0.144	0.266667	0.140187	0.196721	0.540323	0.224138	0.313044	0.196203	0.211864	0.197802	0.754717	0.785714	0.19697	0.615385	0.662983
0.613636	0.662252	0.134615	0.259259	0.1	0.789474	0.297297	0.210811	0.186813	0.606061	0.605634	0.444444	0.703911	0.574713	0.797619
0.190299	0.815385	0.443038	0.184615	0.15873	0.266667	0.125	0.159664	0.168831	0.591837	0.671642	0.627907	0.68421	0.167582	0.747368
0.949152	0.537037	0.194444	0.283333	0.169231	0.521739	0.122951	0.62	0.666667	0.671053	0.65	0.523077	0.893333	0.262295	0.8125
0.560606	0.196429	0.666667	0.179104	0.227273	0.781893	0.109091	0.1875	0.774194	0.843478	0.54321	0.604167	0.833333	0.239316	0.9
0.223776	0.76087	0.137288	0.333333	0.35443	0.87766	0.136364	0.64557	0.681818	0.887097	0.745763	0.428571	0.708155	0.127359	0.518987
0.276596	0.757576	0.598901	0.20339	0.171717	0.854545	0.769231	0.679487	0.890909	0.658228	0.584615	0.640625	0.739726	0.572062	0.770186
0.296875	0.333333	0.622222	0.730769	0.228395	0.91	0.650794	0.134328	0.389535	0.267857	0.714844	0.66129	0.571429	0.67	0.734375
0.150617	0.222222	0.605505	0.702128	0.186047	0.586735	0.69863	0.538462	0.264706	0.878049	0.685714	0.597701	0.57377	0.755459	0.68
0.362069	0.238806	0.253968	0.621951	0.285714	0.198473	0.605882	0.141177	0.209677	0.798817	0.577982	0.547619	0.815217	0.644231	0.842105
0.333333	0.376623	0.253731	0.202703	0.509804	0.195876	0.625	0.142857	0.738095	0.468354	0.5	0.636364	0.6	0.743719	0.539326
0.5	0.32	0.769565	0.278689	0.433198	0.217687	0.644445	0.306667	0.24	0.507042	0.675	0.781457	0.6	0.674419	0.656716
0.135593	0.522727	0.215686	0.2	0.358353	0.87037	0.627119	0.195876	0.231214	0.518518	0.708738	0.527273	0.71875	0.605505	0.269841
0.275	0.262626	0.218182	0.169355	0.173913	0.661017	0.343434	0.202247	0.357143	0.543011	0.932927	0.52	0.483333	0.543478	0.810526
0.215686	0.15873	0.111111	0.288136	0.375	0.352941	0.770833	0.849057	0.457447	0.326316	0.740458	0.646884	0.645455	0.696202	0.844444
0.306452	0.20202	0.512821	0.254237	0.641026	0.633803	0.689655	0.161616	0.802817	0.625	0.72	0.692308	0.120879	0.202381	0.87234
0.18	0.706667	0.539062	0.647059	0.533333	0.614754	0.673077	0.164384	0.273809	0.670157	0.69863	0.647059	0.770115	0.157895	0.697674
0.211429	0.676923	0.242105	0.218391	0.59322	0.198068	0.713178	0.130435	0.23913	0.7	0.779221	0.101695	0.693069	0.71831	0.87324
0.197969	0.231707	0.206349	0.15493	0.233333	0.2	0.695652	0.226415	0.180952	0.346154	0.71	0.641509	0.803922	0.658824	0.692308
0.220184	0.217391	0.154362	0.333333	0.230769	0.631841	0.527273	0.5291	0.0943396	0.834286	0.689474	0.52381	0.65	0.723164	0.786885
0.285714	0.117021	0.16	0.323529	0.683636	0.317365	0.601563	0.3875	0.224806	0.625	0.639344	0.115942	0.53125	0.742857	0.714286
0.198198	0.40625	0.798508	0.738462	0.230769	0.211268	0.70229	0.622951	0.688525	0.584775	0.433333	0.206522	0.651515	0.495327	0.632653
0.111111	0.208333	0.62	0.4	0.345238	0.528	0.136986	0.196629	0.740891	0.322917	0.26	0.662162	0.603774	0.529412	0.600484
0.268657	0.150943	0.244019	0.253968	0.177419	0.43421	0.16	0.681818	0.650794	0.511111	0.607143	0.516854	0.826484	0.669118	0.623377
0.146707	0.166667	0.173913	0.431579	0.62069	0.651316	0.278689	0.759036	0.258621	0.763636	0.24	0.689655	0.618557	0.575668	0.45098
0.277778	0.147059	0.220588	0.692308	0.535032	0.850467	0.384615	0.158537	0.278481	0.704225	0.728814	0.194444	0.621053	0.704402	0.54
0.226415	0.318182	0.282051	0.275	0.362637	0.542373	0.557377	0.759259	0.723077	0.611111	0.57	0.0735294	0.588378	0.614458	0.707071
0.111111	0.586667	0.204301	0.261147	0.387324	0.284483	0.175299	0.948276	0.263158	0.523077	0.754098	0.56701	0.676471	0.820513	0.846154
0.28421	0.221429	0.326923	0.109756	0.26	0.587302	0.190476	0.157895	0.223776	0.574074	0.694118	0.722222	0.768518	0.536965	0.103448
0.197802	0.685714	0.204225	0.610169	0.220779	0.521739	0.621622	0.62	0.579545	0.4375	0.633803	0.676923	0.734375	0.810811	0.642857
0.2	0.192771	0.155039	0.725806	0.25	0.279661	0.870968	0.305556	0.64	0.830769	0.226054	0.635294	0.247312	0.655172	0.646552
0.309524	0.272727	0.192661	0.253968	0.28	0.16763	0.685714	0.166667	0.816901	0.690141	0.375	0.454545	0.385714	0.644737	0.72619
0.5	0.405797	0.588235	0.285714	0.270833	0.655556	0.544118	0.56579	0.534392	0.741177	0.576271	0.302326	0.641975	0.740385	0.671642
0.658537	0.251852	0.28866	0.277778	0.475	0.25	0.439252	0.553571	0.73227	0.566265	0.652174	0.318182	0.945206	0.472313	0.666667
0.647887	0.396825	0.223301	0.552239	0.524752	0.257576	0.306818	0.25	0.591837	0.633803	0.702247	0.847059	0.981132	0.610577	0.573171
0.615385	0.281553	0.479769	0.201681	0.27551	0.196581	0.108696	0.444444	0.823529	0.744681	0.616279	0.763441	0.632653	0.196078	0.567568
0.185393	0.555556	0.534483	0.356322	0.478723	0.314286	0.313433	0.444444	0.20202	0.681275	0.691824	0.573333	0.770833	0.707692	0.419753
0.234568	0.836364	0.305389	0.637838	0.160839	0.192308	0.212121	0.222222	0.614458	0.770833	0.636364	0.683333	0.740741	0.619512	0.896
0.666667	0.746835	0.214286	0.83871	0.692308	0.752381	0.36	0.696429	0.721649	0.849624	0.660714	0.694915	0.225352	0.328571	0.65
0.710145	0.511628	0.243902	0.435644	0.244898	0.2	0.611399	0.884615	0.683333	0.572115	0.839286	0.690722	0.666667	0.75	0.666667
0.160714	0.245614	0.175439	0.232558	0.695238	0.309524	0.666667	0.753623	0.802469	0.669643	0.831858	0.56579	0.582677	0.702703	0.446154
0.9	0.430233	0.09375	0.256098	0.563636	0.237179	0.176471	0.240964	0.774648	0.611765	0.1875	0.458716	0.62406	0.625	0.551181
0.194737	0.534884	0.262542	0.191176	0.325581	0.25	0.698795	0.608108	0.254717	0.683168	0.756098	0.516908	0.723077	0.76	0.616667
0.188034	0.148649	0.174603	0.384615	0.186292	0.591463	0.304348	0.614943	0.319444	0.151613	0.345454	0.661017	0.458333	0.444099	0.69403
0.760563	0.735849	0.199219	0.344828	0.544444	0.694915	0.231707	0.661972	0.155963	0.154546	0.68421	0.328947	0.830601	0.579545	0.713235
0.701923	0.167665	0.215827	0.195402	0.25	0.787611	0.208696	0.589286	0.577778	0.653846	0.692308	0.853659	0.652778	0.387931	0.754098
0.0892857	0.232955	0.555556	0.22619	0.708333	0.330097	0.5	0.509434	0.606061	0.722222	0.636364	0.657534	0.723684	0.5	0.608392
0.772414	0.271277	0.205202	0.688889	0.117647	0.242424	0.641791	0.25	0.803279	0.819672	0.514286	0.776471	0.868421	0.733681	0.156863
0.126984	0.23913	0.105691	0.296296	0.236364	0.229508	0.192983	0.101695	0.434783	0.88172	0.736264	0.643836	0.677524	0.703297	0.172414
0.108696	0.240741	0.657658	0.478261	0.202899	0.816514	0.623656	0.176471	0.157143	0.651852	0.75	0.685714	0.685714	0.633333	0.666667
0.370861	0.225731	0.427481	0.457692	0.268293	0.361111	0.887097	0.695652	0.155279	0.644444	0.852941	0.634783	0.635417	0.685484	0.107143
0.196429	0.638656	0.621053	0.5	0.232394	0.235294	0.81579	0.184466	0.685185	0.252174	0.880952	0.690205	0.649123	0.595092	0.162162
0.306667	0.292308	0.638298	0.307692	0.576471	0.206349	0.770833	0.2	0.527273	0.179487	0.714286	0.550296	0.568966	0.62069	0.74026
0.230769	0.405405	0.639344	0.592593	0.404959	0.604651	0.528571	0.126866	0.214286	0.705882	0.748768	0.352941	0.172414	0.670213	0.556962
0.52381	0.78	0.435484	0.559524	0.8125	0.705882	0.530201	0.784314	0.168317	0.885714	0.75	0.25	0.578947	0.634146	0.68
0.610619	0.275	0.424528	0.340206	0.938775	0.660714	0.38	0.107692	0.31579	0.197368	0.6875	0.488636	0.75	0.831776	0.784314
0.26087	0.146853	0.166667	0.5	0.742647	0.236842	0.177419	0.666667	0.78	0.939394	0.742857	0.651515	0.512195	0.671875	0.851351
0.156863	0.695652	0.227273	0.242857	0.230769	0.0930233	0.619048	0.15859	0.252747	0.802083	0.416667	0.684783	0.652174	0.659259	0.839623
0.216216	0.46875	0.302752	0.321429	0.156522	0.714286	0.325	0.7	0.219251	0.780822	0.709924	0.627451	0.722222	0.324675	0.4
0.236364	0.575758	0.607843	0.389831	0.0873016	0.171875	0.169492	0.152318	0.178808	0.802326	0.654255	0.802632	0.716216	0.220779	0.515625
0.138614	0.553846	0.566667	0.47541	0.186441	0.573171	0.240602	0.300885	0.610169	0.560694	0.576271	0.353384	0.604651	0.245125	0.772727
0.142857	0.642857	0.158537	0.391304	0.267176	0.223881	0.587629	0.117021	0.265625	0.763889	0.727273	0.604167	0.224138	0.210526	0.829787
0.702703	0.491228	0.218182	0.269841	0.222222	0.380952	0.351351	0.653061	0.178571	0.589041	0.5	0.609375	0.371429	0.600619	0.74026
0.1	0.185567	0.385246	0.68	0.288889	0.222222	0.25	0.603448	0.170886	0.54	0.62963	0.602564	0.722488	0.897297	0.859375
0.15859	0.620253	0.105263	0.226415	0.345865	0.0961538	0.463768	0.163636	0.190476	0.647059	0.789474	0.558823	0.577114	0.862745	0.852273
0.104478	0.111111	0.446808	0.272727	0.460317	0.405172	0.693182	0.111111	0.711538	0.824561	0.771605	0.557604	0.582609	0.885714	0.539683
0.15748	0.169643	0.316456	0.348485	0.18	0.141361	0.584906	0.245614	0.768889	0.638298	0.709677	0.393443	0.657895	0.493671	0.472
0.131687	0.236364	0.39726	0.170732	0.217949	0.28169	0.384615	0.307692	0.817308	0.633803	0.18421	0.296296	0.660714	0.466667	0.450758
0.782609	0.25	0.116667	0.230769	0.25	0.235294	0.172414	0.145078	0.752809	0.71	0.176471	0.637931	0.613333	0.552632	0.653333
0.736842	0.439394	0.164179	0.787356	0.232877	0.828571	0.166667	0.0752688	0.192308	0.69697	0.253968	0.595745	0.798781	0.553763	0.609195
0.283688	0.239437	0.428571	0.27907	0.287671	0.367232	0.378788	0.122371	0.752809	0.465753	0.888889	0.15625	0.580488	0.631714	0.6
0.428571	0.476191	0.174825	0.217391	0.293706	0.475525	0.274336	0.147287	0.752941	0.777778	0.734375	0.845238	0.666667	0.628572	0.146342
0.18421	0.52381	0.483606	0.678851	0.208696	0.230216	0.30303	0.597403	0.30303	0.565217	0.696429	0.615385	0.616927	0.666667	0.212121
0.612676	0.605634	0.686782	0.717949	0.198068	0.405405	0.177083	0.608696	0.522936	0.62963	0.468469	0.563636	0.862745	0.706897	0.886792
0.60177	0.819672	0.627907	0.27907	0.201149	0.56044	0.219048	0.908257	0.708333	0.583333	0.597938	0.45946	0.195513	0.782407	0.945312
0.148936	0.265306	0.296296	0.613636	0.241071	0.196121	0.548781	0.24	0.425	0.633929	0.56	0.758621	0.847059	0.213483	0.705882
0.140351	0.178571	0.333333	0.261905	0.28169	0.644737	0.467533	0.2	0.611111	0.533019	0.458823	0.727273	0.632653	0.632	0.764286
0.209302	0.673367	0.283465	0.670213	0.48421	0.772727	0.275862	0.598039	0.303571	0.653061	0.526786	0.532258	0.452381	0.628866	0.857143
0.152866	0.295455	0.52	0.52381	0.35	0.21	0.828125	0.78	0.125	0.632353	0.584615	0.745763	0.284091	0.123457	0.447368
0.144033	0.659574	0.403509	0.2	0.85567	0.244444	0.54023	0.217822	0.694444	0.561644	0.582418	0.818182	0.688889	0.348485	0.707692
0.238095	0.5625	0.345029	0.359551	0.390625	0.27673	0.614286	0.116788	0.393548	0.707317	0.830769	0.835616	0.730159	0.464286	0.6875
0.767123	0.19	0.220779	0.55625	0.68595	0.288461	0.741667	0.191176	0.918033	0.364486	0.866667	0.492063	0.603774	0.352941	0.703125
0.150943	0.414062	0.226562	0.6875	0.203791	0.18421	0.183544	0.604167	0.129032	0.788618	0.710145	0.782609	0.785714	0.581395	0.481482
0.175234	0.18421	0.241706	0.25431	0.197531	0.28	0.084337	0.189944	0.428571	0.836066	0.655738	0.658537	0.152542	0.52381	0.835616
0.156863	0.222892	0.756757	0.63354	0.279793	0.253968	0.232323	0.104545	0.723404	0.723404	0.807692	0.769231	0.58209	0.680851	0.701754
0.105769	0.161017	0.65812	0.211268	0.254902	0.657895	0.211765	0.119403	0.852941	0.643411	0.914634	0.571429	0.571429	0.656109	0.764286
0.76087	0.372093	0.640288	0.601852	0.884615	0.590361	0.626506	0.144	0.651685	0.746032	0.490566	0.615385	0.94012	0.746193	0.590909
0.150943	0.285714	0.479554	0.165803	0.68	0.291262	0.661157	0.20202	0.657895	0.455782	0.236364	0.581081	0.627119	0.671958	0.72
0.531646	0.285714	0.590361	0.247706	0.203704	0.326087	0.731343	0.685185	0.64557	0.889344	0.686709	0.930556	0.690476	0.653333	0.530303
0.140625	0.231884	0.392857	0.168539	0.277778	0.605932	0.689189	0.526316	0.635838	0.834532	0.691358	0.913793	0.761905	0.564286	0.601695
0.246835	0.2	0.707317	0.513514	0.618182	0.621428	0.74026	0.730769	0.649805	0.523077	0.51938	0.675214	0.838235	0.672897	0.728814
0.229885	0.316667	0.508475	0.621622	0.198413	0.689655	0.15	0.135593	0.591837	0.662921	0.496403	0.531915	0.589041	0.582609	0.59322
0.6	0.66129	0.561403	0.370968	0.16129	0.250951	0.125	0.25	0.885246	0.920635	0.660465	0.402597	0.6875	0.714286	0.522727
0.190476	0.133333	0.699301	0.444444	0.142857	0.683908	0.288889	0.390805	0.418605	0.361111	0.772277	0.75	0.6	0.596491	0.857143
0.451613	0.157143	0.225352	0.381579	0.660714	0.276191	0.307692	0.294118	0.72	0.743902	0.81	0.649123	0.634921	0.624138	0.627329
0.587302	0.235849	0.46281	0.566038	0.203774	0.153846	0.188811	0.244444	0.828571	0.673077	0.626667	0.758621	0.536232	0.685714	0.913979
0.603774	0.230769	0.433333	0.238461	0.3	0.182796	0.666667	0.142857	0.638889	0.1875	0.746032	0.652632	0.78	0.71831	0.568966
0.2	0.273684	0.602273	0.221154	0.658915	0.226744	0.608939	0.19	0.66129	0.642857	0.833333	0.60274	0.601307	0.65	0.5
0.268041	0.227723	0.655172	0.232143	0.255319	0.586956	0.695652	0.173913	0.180851	0.711538	0.871428	0.581395	0.702899	0.474227	0.609589
0.472973	0.269841	0.676923	0.406593	0.22093	0.211538	0.350575	0.744186	0.47561	0.648936	0.779661	0.507463	0.646465	0.976526	0.395349
0.65	0.440988	0.614286	0.335526	0.585714	0.176923	0.226415	0.16879	0.181818	0.625954	0.755814	0.462687	0.231013	0.222222	0.883333
0.186207	0.152381	0.504425	0.740506	0.197802	0.227723	0.821429	0.180328	0.721154	0.287037	0.378378	0.632911	0.3375	0.890411	0.891156
0.604651	0.683333	0.545455	0.696154	0.2	0.235294	0.377049	0.154229	0.646154	0.653465	0.5	0.416667	0.2875	0.75	0.703704
0.705882	0.335	0.236016	0.666667	0.226415	0.164179	0.654545	0.152174	0.61745	0.975309	0.738853	0.596154	0.291667	1	0.710526
0.586667	0.268908	0.13253	0.392857	0.490566	0.568182	0.720588	0.157718	0.612308	0.529412	0.545455	0.730435	0.186813	0.922865	0.52
0.729927	0.425	0.128571	0.368421	0.376471	0.686441	0.236221	0.159236	0.707317	0.569893	0.596491	0.716216	0.71519	0.654206	0.685185
0.576923	0.272727	0.179545	0.177914	0.217009	0.63125	0.220588	0.145161	0.704	0.691781	0.539062	0.653846	0.657143	0.198864	0.646018
0.230769	0.818182	0.167341	0.255034	0.118056	0.92	0.22093	0.177966	0.636364	0.372093	0.231651	0.670213	0.722222	0.213115	0.472527
0.412844	0.508772	0.177694	0.168421	0.361702	0.403101	0.480392	0.160714	0.30137	0.476923	0.1375	0.825175	0.666667	0.877551	0.669811
0.380952	0.644068	0.414815	0.293578	0.240741	0.75	0.66129	0.27451	0.469388	0.632076	0.666667	0.649123	0.695122	0.877193	0.686275
0.261539	0.317073	0.5875	0.396761	0.2	0.224138	0.5	0.265306	0.7	0.770492	0.646288	0.72549	0.765151	0.597561	0.871795
0.597938	0.541667	0.525	0.21978	0.177778	0.200935	0.854839	0.241176	0.80102	0.897436	0.908257	0.779412	0.349823	0.587838	0.886179
0.52	0.113475	0.296089	0.193548	0.533333	0.722222	0.666667	0.660377	0.861111	0.529915	0.741935	0.688312	0.644737	0.662162	0.780822
0.716981	0.380282	0.118644	0.2	0.177215	0.13	0.8	0.72043	0.827586	0.912281	0.737705	0.878378	0.643312	0.752688	0.705357
0.623288	0.327273	0.36	0.258621	0.122951	0.361111	0.309859	0.54717	0.34375	0.542056	0.453333	0.589744	0.721311	0.518518	0.682692
0.777778	0.302326	0.150376	0.822581	0.164609	0.954545	0.45122	0.333333	0.597015	0.530769	0.733333	0.427185	0.742424	0.714286	0.477011
0.31203	0.194444	0.167665	0.212121	0.169014	0.863636	0.432203	0.235955	0.610619	0.648318	0.619632	0.314607	0.768116	0.754386	0.620968
0.357143	0.825806	0.636364	0.696629	0.181818	0.227545	0.442857	0.489362	0.726744	0.251748	0.697368	0.566038	0.657534	0.677419	0.658333
0.619048	0.514019	0.187702	0.415094	0.253165	0.218391	0.38806	0.15	0.769231	0.967213	0.613333	0.672131	0.559322	0.561728	0.617647
0.270833	0.225352	0.276316	0.186813	0.21608	0.559524	0.704918	0.25	0.15873	0.421965	0.5625	0.65625	0.672131	0.858209	0.72619
0.333333	0.484849	0.578512	0.604167	0.235465	0.716981	0.256198	0.590909	0.721519	0.792793	0.818182	0.686275	0.909091	0.676692	0.619048
0.259259	0.241611	0.157143	0.235294	0.31068	0.134021	0.175	0.767123	0.125	0.832031	0.29932	0.885246	0.621622	0.621622	0.633333
0.35	0.215827	0.207101	0.305263	0.54321	0.254808	0.519685	0.704082	0.294798	0.672269	0.208531	0.4	0.507246	0.7375	0.978261
0.203704	0.396825	0.136364	0.336283	0.656863	0.232258	0.58209	0.686567	0.683417	0.716	0.132275	0.136364	0.697674	0.819277	0.865979
0.184615	0.288461	0.75	0.469697	0.186916	0.189003	0.372093	0.61194	0.674419	0.828283	0.56	0.715909	0.552941	0.561403	0.757281
0.213043	0.263158	0.193799	0.240964	0.623529	0.20915	0.222892	0.18421	0.665706	0.637681	0.352113	0.595745	0.552706	0.589552	0.816667
0.186667	0.752688	0.484375	0.45283	0.322034	0.200758	0.201058	0.607143	0.78125	0.671018	0.704545	0.295238	0.809524	0.727273	0.922078
0.183333	0.190476	0.188679	0.369565	0.2	0.375	0.656566	0.256098	0.470085	0.695122	0.702128	0.357143	0.64	0.609524	0.957831
0.670543	0.518518	0.482759	0.226415	0.504425	0.0892857	0.6	0.149254	0.24359	0.918367	0.879433	0.633803	0.623762	0.194444	0.53719
0.183673	0.221875	0.616236	0.190476	0.219512	0.156716	0.328571	0.692771	0.705882	0.912698	0.855422	0.703704	0.645833	0.783784	0.662338
0.157895	0.20339	0.24	0.304348	0.0952381	0.272727	0.62963	0.238095	0.883495	0.910448	0.553846	0.522124	0.768116	0.634409	0.686275
0.25	0.401274	0.211268	0.640777	0.293104	0.196429	0.538462	0.21	0.677215	0.223881	0.704082	0.391304	0.924051	0.938775	0.80597
0.176471	0.597015	0.515151	0.320513	0.236364	0.21	0.892562	0.68	0.671772	0.0879121	0.712121	0.733333	0.950125	0.78481	0.702128
0.303571	0.177778	0.229885	0.174603	0.743363	0.205882	0.377778	0.581967	0.407407	0.288461	0.699187	0.235294	0.752475	0.744	0.645833
0.27027	0.197183	0.482233	0.1875	0.268041	0.219512	0.579487	0.5	0.483051	0.670588	0.682028	0.227273	0.746269	0.674419	0.860465
0.121212	0.238806	0.447368	0.41958	0.328571	0.224215	0.198198	0.611111	0.659574	0.64486	0.615385	0.190476	0.704545	0.222222	0.831461
0.25	0.209459	0.714286	0.3125	0.636364	0.771429	0.214815	0.845588	0.629213	0.649681	0.612245	0.657895	0.623188	0.326087	0.517241
0.186047	0.839286	0.732558	0.258823	0.0891089	0.222222	0.135747	0.574074	0.504673	0.682927	0.680328	0.734694	0.581395	0.407407	0.691177
0.581921	0.555556	0.320755	0.465753	0.172414	0.68254	0.190476	0.595745	0.634615	0.633803	0.751592	0.574803	0.680851	0.727273	0.648438
0.717073	0.364583	0.25	0.178571	0.255814	0.723404	0.191617	0.220588	0.674877	0.687783	0.853333	0.147727	0.342466	0.34188	0.743243
0.620155	0.384	0.680556	0.283019	0.428571	0.361702	0.238636	0.166667	0.666667	0.71875	0.837736	0.865385	0.318841	0.376923	0.859649
0.168831	0.447917	0.300654	0.652893	0.209677	0.147651	0.235772	0.666667	0.568627	0.72093	0.594203	0.613636	0.556818	0.726667	0.649351
0.6	0.149425	0.622807	0.38	0.121212	0.147783	0.440415	0.893333	0.640719	0.675373	0.930693	0.584906	0.672414	0.243243	0.590909
0.643885	0.181818	0.663044	0.354839	0.27451	0.216216	0.214286	0.68	0.19697	0.575	0.915584	0.252336	0.603448	0.211765	0.630952
0.761364	0.181818	0.164179	0.236364	0.157895	0.15	0.171429	0.183673	0.116667	0.263158	0.866242	0.793103	0.477477	0.223881	0.583333
0.658228	0.285714	0.614458	0.234637	0.605263	0.145833	0.132979	0.268293	0.145985	0.735294	0.713115	0.833333	0.409524	0.295918	0.502564
0.128378	0.235294	0.328947	0.234375	0.222892	0.183486	0.209302	0.5	0.133929	0.644737	0.509091	0.436364	0.44086	0.860759	0.703704
0.156425	0.898305	0.538462	0.317073	0.219048	0.407895	0.2625	0.185897	0.724138	0.723684	0.63	0.638889	0.52381	0.609865	0.658683
0.137931	0.5625	0.216216	0.210526	0.2625	0.186047	0.714286	0.25	0.768116	0.673913	0.388889	0.24359	0.552239	0.747475	0.732394
0.263158	0.351852	0.222222	0.589041	0.196429	0.194915	0.630952	0.857143	0.609756	0.708333	0.672897	0.83871	0.371795	0.428571	0.621053
0.688889	0.16	0.690141	0.547619	0.180894	0.8	0.472727	0.23	0.711111	0.20339	0.716216	0.66	0.783784	0.608696	0.590909
0.224138	0.162362	0.583333	0.425287	0.19883	0.916667	0.245902	0.226415	0.723404	0.768518	0.643243	0.606482	0.849315	0.703704	0.607843
0.254902	0.191235	0.59	0.135	0.297872	0.264706	0.157895	0.662921	0.946808	0.722222	0.65625	0.574074	0.8375	0.758065	0.648148
0.359375	0.2875	0.428571	0.233831	0.21875	0.415385	0.15625	0.550725	0.655844	0.702703	0.835443	0.40625	0.633803	0.915423	0.608108
0.190476	0.2	0.207547	0.233333	0.165048	0.121951	0.223529	0.346939	0.660714	0.45679	0.539326	0.508772	0.5	0.26	0.671233
0.153846	0.362069	0.670732	0.32	0.25	0.211921	0.624309	0.254237	0.393701	0.857143	0.272727	0.431034	0.618421	0.202166	0.685185
0.22	0.508621	0.601351	0.2	0.196721	0.75	0.623188	0.148515	0.511111	0.767857	0.84	0.809524	0.6875	0.601626	0.610169
0.182796	0.733333	0.277778	0.74359	0.276471	0.242857	0.685714	0.160377	0.5	0.704402	0.789474	0.741379	0.661017	0.539394	0.676471
0.622951	0.755102	0.233333	0.739669	0.402778	0.107914	0.279661	0.215385	0.775641	0.594595	0.703704	0.828571	0.77686	0.653061	0.726496
0.271845	0.255319	0.352941	0.223684	0.19863	0.851064	0.158537	0.186047	0.21519	0.854545	0.781818	0.557377	0.905325	0.866667	0.511628
0.166667	0.325	0.695489	0.472222	0.185185	0.333333	0.176471	0.143885	0.631148	0.706522	0.417266	0.792208	0.673267	0.877193	0.27907
0.404255	0.2125	0.663551	0.493976	0.617021	0.358932	0.186916	0.164286	0.594595	0.797872	0.68	0.775862	0.389474	0.575	0.860465
0.189655	0.208955	0.638554	0.292035	0.197368	0.16632	0.169811	0.272727	0.615385	0.698795	0.353535	0.557377	0.285714	0.666667	0.918033
0.278846	0.180769	0.363636	0.22093	0.481013	0.185185	0.408907	0.610169	0.177515	0.672269	0.54023	0.592593	0.259259	0.826165	0.961538
0.141414	0.682927	0.278481	0.628572	0.646154	0.144144	0.604651	0.464052	0.365591	0.72973	0.728395	0.6	0.29932	0.638158	0.604167
0.2	0.492308	0.216216	0.121951	0.436975	0.201754	0.885106	0.125	0.252874	0.627119	0.72973	0.506667	0.511111	0.722397	0.710526
0.21608	0.216216	0.179487	0.341317	0.165289	0.0842697	0.851351	0.633803	0.675676	0.612903	0.816568	0.572727	0.702381	0.746032	0.309524
0.933649	0.186047	0.25	0.169491	0.19209	0.13308	0.817308	0.770115	0.123894	0.152066	0.78169	0.266667	0.698276	0.843537	0.214286
0.155125	0.376812	0.75	0.185714	0.948148	0.131765	0.910448	0.213115	0.333333	0.629032	0.817073	0.753425	0.742857	0.781022	0.75
0.189873	0.59322	0.25641	0.583333	0.689655	0.166	0.712871	0.639752	0.621622	0.746032	0.703125	0.72093	0.601942	0.467836	0.660714
0.18421	0.25	0.85	0.229885	0.17284	0.508772	0.216868	0.576923	0.718182	0.657895	0.571429	0.693069	0.646154	0.506329	0.672131
0.860515	0.227384	0.103774	0.350877	0.0673077	0.241379	0.253333	0.257576	0.191176	0.929293	0.720588	0.361111	0.555556	0.716667	0.734177
0.306818	0.209524	0.119048	0.394366	0.25	0.196429	0.289474	0.100592	0.143369	0.904762	0.64532	0.610169	0.724138	0.5	0.670588
0.244604	0.211268	0.137615	0.676471	0.326531	0.207317	0.08	0.137255	0.609524	0.534884	0.721311	0.574074	0.643564	0.595238	0.555556
0.173554	0.144578	0.213333	0.548387	0.203125	0.329268	0.124294	0.147026	0.258823	0.875	0.660377	0.672414	0.531915	0.578313	0.69375
0.73913	0.517544	0.367647	0.38806	0.185714	0.584416	0.784314	0.75	0.368421	0.346939	0.765957	0.553191	0.669422	0.365854	0.711956
0.786885	0.242857	0.2	0.216981	0.666667	0.15493	0.226415	0.184615	0.28125	0.526316	0.71875	0.622951	0.794118	0.674699	0.636364
0.194444	0.207547	0.178082	0.3	0.240601	0.310345	0.697183	0.654545	0.267857	0.613065	0.631579	0.589286	0.666667	0.602941	0.762238
0.302752	0.197183	0.212121	0.15942	0.207792	0.371795	0.492537	0.671642	0.267717	0.70339	0.721649	0.467742	0.892523	0.301587	0.730769
0.208955	0.162393	0.117424	0.336283	0.25	0.2	0.692308	0.326923	0.140351	0.608911	0.828571	0.795181	0.693548	0.616667	0.863636
0.231638	0.328125	0.129747	0.228448	0.202247	0.402439	0.349206	0.275	0.436782	0.637097	0.606383	0.622641	0.74359	0.677419	0.744186
0.863636	0.150443	0.138728	0.229358	0.116667	0.254902	0.085714	0.618182	0.352273	0.644737	0.651613	0.693878	0.739348	0.787879	0.672727
0.686047	0.201613	0.210526	0.246377	0.511628	0.206186	0.128205	0.719577	0.786408	0.508621	0.592727	0.586207	0.632653	0.475806	0.181818
0.236111	0.380952	0.632184	0.559322	0.470588	0.225352	0.5	0.64	0.6	0.573333	0.702703	0.787234	0.844262	0.720102	0.677215
0.341463	0.1	0.369565	0.157895	0.208054	0.671429	0.586957	0.212766	0.567164	0.632184	0.283951	0.40625	0.589286	0.766355	0.552239
0.518072	0.488372	0.168224	0.230769	0.133803	0.147541	0.563636	0.226667	0.371429	0.555556	0.7625	0.206522	0.581197	0.889423	0.639344
0.194444	0.204082	0.144927	0.278689	0.219512	0.238579	0.327485	0.097561	0.194969	0.698113	0.34375	0.192308	0.536765	0.570094	0.761905
0.26087	0.269841	0.143836	0.310345	0.283582	0.627273	0.194444	0.6	0.147541	0.663462	0.831169	0.954023	0.632353	0.670213	0.852041
0.236111	0.546512	0.236264	0.278146	0.171429	0.569767	0.230769	0.754717	0.638298	0.45	0.822222	0.476191	0.367924	0.843284	0.542553
0.629032	0.728814	0.202899	0.122449	0.515151	0.361111	0.671053	0.65	0.512821	0.544	0.962025	0.654321	0.66	0.174419	0.723077
0.182336	0.23913	0.196429	0.228188	0.75	0.178082	0.6	0.171429	0.520833	0.603175	0.634615	0.810345	0.157895	0.439655	0.370968
0.204082	0.657534	0.244898	0.326531	0.440476	0.18595	0.553846	0.668831	0.45625	0.633803	0.630769	0.48	0.676923	0.77027	0.407534
0.194444	0.0980392	0.46	0.2	0.568966	0.137255	0.337838	0.238095	0.564103	0.666667	0.670886	0.826923	0.679739	0.774319	0.45614
0.569231	0.905263	0.216495	0.28421	0.553191	0.220184	0.716981	0.612245	0.516667	0.571429	0.216667	0.237288	0.637931	0.891566	0.611111
0.194175	0.315315	0.177215	0.241758	0.357143	0.17	0.638889	0.854167	0.865546	0.587838	0.320513	0.558823	0.623762	0.642458	0.606742
0.586667	0.54	0.134146	0.701923	0.745763	0.217949	0.534483	0.807692	0.585799	0.515464	0.244444	0.589744	0.655738	0.655172	0.0784314
0.15	0.169231	0.333333	0.257812	0.689189	0.597015	0.238095	0.311475	0.607143	0.674419	0.583333	0.396825	0.714286	0.637931	0.307692
0.147287	0.298246	0.301158	0.227778	0.737069	0.5875	0.803922	0.567568	0.474576	0.609195	0.326531	0.489796	0.596639	0.633027	0.677419
0.213115	0.17757	0.201258	0.242915	0.295775	0.790698	0.711538	0.755814	0.528302	0.691057	0.4	0.320513	0.587156	0.644068	0.691358
0.723077	0.269231	0.296296	0.192983	0.162162	0.591837	0.688889	0.765625	0.445946	0.621951	0.653266	0.528571	0.720779	0.533981	0.756098
0.783784	0.0943396	0.289855	0.5	0.12931	0.561644	0.795918	0.568627	0.830189	0.486111	0.740385	0.171717	0.801802	0.64455	0.705357
0.762376	0.641026	0.379747	0.627907	0.205674	0.392473	0.306452	0.716981	0.711538	0.555556	0.179331	0.26087	0.857143	0.254777	0.765625
0.6875	0.236364	0.328358	0.72	0.189873	0.871428	0.293333	0.653061	0.583333	0.671429	0.781818	0.123894	0.735849	0.247619	0.873288
0.22093	0.210526	0.225352	0.3	0.137615	0.514286	0.692308	0.646154	0.56	0.691177	0.527273	0.107438	0.711111	0.622568	0.833333
0.17233	0.171429	0.238461	0.148649	0.183333	0.641026	0.31579	0.72973	0.540816	0.616279	0.693878	0.6	0.597561	0.527273	0.926829
0.72	0.245902	0.139535	0.223684	0.75	0.347826	0.209091	0.57377	0.604167	0.701492	0.391892	0.6	0.186147	0.760736	0.857143
0.698113	0.556962	0.197026	0.429907	0.319876	0.731343	0.309278	0.35	0.574713	0.702703	0.541667	0.537879	0.444444	0.863636	0.474576
0.641026	0.3	0.207792	0.574468	0.271186	0.251799	0.105263	0.303571	0.552486	0.19	0.732673	0.618321	0.636364	0.111111	0.671053
0.113636	0.304348	0.282609	0.301205	0.516129	0.575342	0.225806	0.529412	0.0939597	0.22449	0.613861	0.666667	0.766667	0.652542	0.239437
0.123762	0.641304	0.181034	0.438849	0.229885	0.337079	0.851852	0.766667	0.106557	0.771739	0.888889	0.823529	0.763636	0.557895	0.258333
0.148352	0.217391	0.433476	0.522727	0.280822	0.419355	0.597015	0.741177	0.122642	0.657534	0.707317	0.576271	0.710526	0.791209	0.156566
0.246269	0.0877193	0.72	0.339623	0.11811	0.278689	0.549296	0.12766	0.722222	0.3	0.160494	0.798611	0.761905	0.828125	0.709677
0.21547	0.176991	0.218391	0.317757	0.780822	0.238532	0.662338	0.320988	0.68	0.776471	0.292135	0.690141	0.75	0.515789	0.553719
0.155172	0.171821	0.220339	0.274074	0.803571	0.83871	0.316384	0.265487	0.746269	0.613636	0.333333	0.305556	0.796875	0.0833333	0.66
0.394366	0.649123	0.289157	0.197802	0.60396	0.696202	0.209302	0.818182	0.469388	0.627907	0.69863	0.215232	0.876191	0.782609	0.642066
0.287234	0.221239	0.708333	0.304348	0.226415	0.416667	0.470588	0.444444	0.587097	0.548872	0.688172	0.622951	0.762712	0.666667	0.664384
0.2	0.487805	0.118421	0.36036	0.11284	0.473118	0.162393	0.37037	0.72973	0.678571	0.75	0.411765	0.670732	0.724138	0.5
0.190476	0.175676	0.260054	0.326316	0.172043	0.283582	0.228571	0.238095	0.780488	0.986667	0.330957	0.16129	0.901099	0.731579	0.766234
0.614583	0.688525	0.181818	0.354839	0.238461	0.22	0.186275	0.25	0.656716	0.669856	0.372046	0.806452	0.657895	0.813953	0.162791
0.181818	0.207207	0.153846	0.303797	0.381818	0.195122	0.162393	0.2	0.438775	0.941748	0.68	0.907348	0.666667	0.714286	0.666667
0.179104	0.197531	0.31579	0.30303	0.153846	0.185185	0.275862	0.323077	0.447205	0.954545	0.719298	0.363636	0.267857	0.634615	0.8
0.284091	0.38806	0.237288	0.686567	0.322917	0.22807	0.222222	0.342105	0.75	0.64752	0.746032	0.203593	0.222222	0.408602	0.676471
0.790576	0.517241	0.866667	0.305155	0.674419	0.441379	0.633094	0.561403	0.232704	0.678571	0.6	0.690909	0.272727	0.725714	0.583333
0.241993	0.228916	0.342205	0.404255	0.228916	0.216667	0.711538	0.714286	0.272251	0.672222	0.216	0.762712	0.588235	0.788732	0.734043
0.578431	0.464396	0.197531	0.316667	0.66242	0.217822	0.254386	0.613333	0.130435	0.633027	0.402655	0.625	0.74	0.703601	0.336539
0.153846	0.5	0.102041	0.171429	0.25	0.223684	0.217105	0.627737	0.741177	0.290909	0.338028	0.619048	0.60396	0.575	0.392157
0.571429	0.128713	0.158228	0.427027	0.705882	0.333333	0.229358	0.202703	0.615385	0.58	0.809524	0.6	0.612903	0.536788	0.431579
0.5	0.269663	0.288889	0.23	0.31579	0.25	0.546296	0.481482	0.648352	0.590361	0.702703	0.690476	0.527473	0.589041	0.288136
0.571429	0.134663	0.210526	0.229412	0.408451	0.598039	0.615385	0.351852	0.318841	0.576577	0.84	0.0869565	0.730159	0.675676	0.716216
0.122449	0.151596	0.413044	0.272222	0.128205	0.54717	0.707692	0.302326	0.276923	0.621302	0.731959	0.686567	0.560606	0.533333	0.736842
0.151515	0.178571	0.217391	0.222222	0.246914	0.185185	0.259259	0.8	0.579545	0.58	0.348315	0.417722	0.595745	0.589147	0.156627
0.212329	0.211111	0.787234	0.203704	0.8125	0.690476	0.761194	0.557143	0.363636	0.8	0.289474	0.307692	0.719298	0.824176	0.693878
0.212766	0.493333	0.5	0.259259	0.532609	0.570423	0.657143	0.541667	0.366667	0.491379	0.18254	0.747253	0.529412	0.736842	0.741935
0.185185	0.2	0.261682	0.230769	0.227273	0.2	0.677966	0.698413	0.709677	0.628572	0.578125	0.619048	0.378641	0.574468	0.666667
0.598291	0.189024	0.116788	0.419355	0.336634	0.263158	0.123711	0.422764	0.254902	0.852071	0.485714	0.618705	0.605042	0.580247	0.218182
0.311111	0.225806	0.388889	0.228571	0.197183	0.633333	0.195652	0.624	0.467533	0.885417	0.846939	0.657534	0.7	0.877778	0.662252
0.184685	0.159509	0.423077	0.287449	0.175258	0.231405	0.763636	0.955556	0.21978	0.324561	0.229167	0.639344	0.691358	0.85567	0.506494
0.142857	0.143646	0.488372	0.266667	0.761062	0.101852	0.201493	0.446154	0.697143	0.576087	0.393939	0.793103	0.656566	0.549296	0.507692
0.285714	0.165138	0.398374	0.395833	0.648148	0.557895	0.927007	0.147727	0.233333	0.792453	0.761905	0.701299	0.594595	0.170103	0.309524
0.150943	0.175824	0.641379	0.233645	0.256098	0.207547	0.207921	0.1875	0.235294	0.636364	0.675497	0.661539	0.587302	0.865168	0.265823
0.199405	0.21519	0.186441	0.191667	0.150538	0.113122	0.781513	0.322034	0.416667	0.893939	0.189189	0.693333	0.704545	0.539823	0.237288
0.281553	0.491667	0.214286	0.306452	0.163462	0.358974	0.260163	0.563636	0.27027	0.68421	0.703704	0.632353	0.880435	0.765766	0.195652
0.714286	0.90625	0.333333	0.308642	0.105769	0.0930233	0.639098	0.485981	0.22449	0.54717	0.632258	0.678571	0.846154	0.776119	0.565891
0.378378	0.362319	0.384615	0.25641	0.136364	0.682353	0.319728	0.105263	0.19375	0.616071	0.865116	0.605263	0.77	0.635514	0.503876
0.136364	0.38806	0.206107	0.181034	0.264151	0.323718	0.271845	0.165048	0.492754	0.747475	0.434783	0.757143	0.672222	0.785714	0.784431
0.2	0.278049	0.342105	0.482143	0.314815	0.226667	0.2	0.275862	0.51046	0.506329	0.0632911	0.617021	0.612717	0.904255	0.821429
0.782609	0.197917	0.606557	0.206186	0.958115	0.161539	0.258065	0.323232	0.176923	0.948529	0.68125	0.333333	0.628572	0.868264	0.605769
0.270833	0.265306	0.238095	0.292308	0.119048	0.678125	0.271429	0.811321	0.139535	0.958763	0.688	0.567568	0.857143	0.872727	0.468469
0.19	0.206349	0.590909	0.317073	0.26	0.237762	0.205357	0.238806	0.1875	0.818182	0.790055	0.705069	0.88	0.683417	0.311881
0.165048	0.236364	0.625	0.580645	0.157895	0.310345	0.761905	0.216667	0.295775	0.697368	0.6	0.464789	0.634615	0.631579	0.21875
0.171053	0.154472	0.173691	0.318584	0.176923	0.520408	0.226496	0.75	0.0909091	0.569444	0.66	0.603774	0.568182	0.634615	0.72973
0.236364	0.103896	0.326733	0.27	0.176	0.321429	0.295455	0.705882	0.551402	0.591195	0.612565	0.636364	0.776786	0.689024	0.329114
0.247312	0.253165	0.58209	0.6	0.179104	0.195489	0.25	0.217391	0.134615	0.980392	0.609756	0.237288	0.507937	0.358974	0.647059
0.216418	0.216667	0.593104	0.469751	0.148148	0.298246	0.686747	0.16129	0.0943396	0.744828	0.722892	0.818182	0.626506	0.6875	0.62069
0.793982	0.357724	0.509434	0.371429	0.19171	0.245614	0.215385	0.565217	0.27451	0.8	0.673469	0.292683	0.657143	0.679558	0.62
0.573333	0.212121	0.369369	0.42029	0.724638	0.689655	0.75	0.271605	0.183099	0.521277	0.642857	0.42735	0.5	0.595745	0.666667
0.67602	0.224638	0.230769	0.311828	0.175439	0.285714	0.640288	0.279412	0.77381	0.612121	0.844444	0.552632	0.658537	0.172185	0.242424
0.157143	0.156863	0.254545	0.316384	0.157143	0.226087	0.752809	0.331633	0.694118	0.69863	0.139535	0.80597	0.683333	0.145299	0.679348
0.184783	0.5	0.280702	0.269231	0.176471	0.185185	0.435185	0.296296	0.882979	0.836066	0.453608	0.453333	0.582418	0.665654	0.602837
0.388889	0.145454	0.5	0.450549	0.172269	0.208791	0.865979	0.540984	0.740741	0.722467	0.663044	0.585859	0.761905	0.673016	0.248062
0.666667	0.704225	0.211268	0.377953	0.288461	0.670732	0.152941	0.75	0.639676	0.574468	0.573864	0.527778	0.573034	0.666667	0.589474
0.151515	0.612613	0.474093	0.636364	0.647541	0.72549	0.903509	0.767123	0.8	0.143885	0.670103	0.488372	0.688525	0.623656	0.892377
0.162162	0.872727	0.224684	0.191489	0.206897	0.210526	0.821429	0.563218	0.58871	0.494949	0.766423	0.584416	0.672414	0.65	0.950495
0.629032	0.325581	0.275362	0.317073	0.225	0.75	0.568182	0.645833	0.638889	0.666667	0.786885	0.430556	0.623188	0.634921	0.839286
0.229075	0.20915	0.212903	0.258064	0.157303	0.325	0.639098	0.262295	0.847222	0.567308	0.643411	0.666667	0.635135	0.609195	0.697248
0.69863	0.636364	0.454545	0.384615	0.276191	0.169231	0.243243	0.113044	0.664122	0.580247	0.515151	0.73913	0.559322	0.845304	0.666667
0.480769	0.579832	0.227848	0.266667	0.145833	0.121212	0.585366	0.923077	0.617284	0.582734	0.657895	0.188406	0.642202	0.891304	0.673469
0.265487	0.294643	0.134752	0.236364	0.588235	0.288889	0.220472	0.231884	0.704225	0.56	0.664596	0.567164	0.820896	0.313953	0.512821
0.2	0.180328	0.192983	0.326923	0.144033	0.290323	0.161905	0.482353	0.707965	0.672489	0.6	0.554217	0.875	0.821101	0.681818
0.240741	0.363636	0.293333	0.238244	0.291926	0.213636	0.183824	0.737864	0.282051	0.952941	0.701923	0.682692	0.730435	0.638365	0.145833
0.171429	0.203704	0.27451	0.294118	0.190625	0.611111	0.253521	0.190476	0.66	0.957447	0.630435	0.8	0.613333	0.583333	0.519084
0.46087	0.326531	0.242857	0.25641	0.698795	0.660131	0.190636	0.661972	0.216	0.727273	0.472222	0.553846	0.8	0.686275	0.696262
0.172414	0.164021	0.230769	0.6875	0.407767	0.634483	0.230769	0.197368	0.613636	0.584677	0.376289	0.656716	0.633929	0.361111	0.569231
0.228916	0.126915	0.241758	0.177419	0.3125	0.208333	0.530612	0.694118	0.370787	0.714286	0.893333	0.571429	0.477612	0.673469	0.529412
0.116883	0.159021	0.272727	0.15534	0.74026	0.18	0.507246	0.529412	0.25	0.6875	0.652174	0.607843	0.521127	0.603448	0.644068
0.206897	0.333333	0.140351	0.343434	0.546875	0.334646	0.694969	0.2	0.388889	0.627119	0.796875	0.571429	0.724138	0.601852	0.605505
0.197531	0.254545	0.587302	0.337838	0.259259	0.627273	0.222222	0.133333	0.368421	0.170854	0.672566	0.548781	0.823944	0.242424	0.818966
0.257143	0.236842	0.657895	0.376884	0.810127	0.156716	0.340659	0.236842	0.28169	0.14218	0.531915	0.5	0.795775	0.64	0.784314
0.265625	0.175676	0.622951	0.778626	0.289474	0.244186	0.772727	0.366667	0.71875	0.234201	0.690909	0.603306	0.897959	0.697987	0.54023
0.214286	0.393258	0.25	0.242857	0.28	0.204724	0.722222	0.73913	0.661539	0.809524	0.556962	0.641791	0.642857	0.641221	0.712121
0.295082	0.166667	0.108108	0.352941	0.270588	0.164223	0.62987	0.186441	0.647887	0.590406	0.723077	0.689189	0.852941	0.516129	0.572549
0.175824	0.162393	0.197368	0.853448	0.408696	0.208955	0.569106	0.180851	0.226415	0.604167	0.62963	0.826446	0.615942	0.961832	0.594872
0.740741	0.224299	0.262295	0.223684	0.3	0.182692	0.309524	0.836364	0.494186	0.62069	0.641026	0.414815	0.805	0.961832	0.57971
0.64	0.344828	0.25	0.294498	0.426229	0.245902	0.24	0.323529	0.524272	0.928	0.65625	0.546296	0.530612	0.687671	0.52071
0.701492	0.795455	0.444444	0.573034	0.542857	0.1875	0.233333	0.166667	0.72	0.559702	0.537975	0.503311	0.464286	0.581673	0.764706
0.796875	0.252874	0.221831	0.173228	0.442623	0.733333	0.192488	0.45	0.243902	0.631579	0.462366	0.807692	0.715909	0.627329	0.903846
0.181818	0.21978	0.3	0.471429	0.225806	0.679487	0.269231	0.72	0.719008	0.612069	0.686275	0.683333	0.411765	0.654135	0.645161
0.40625	0.125	0.941176	0.219048	0.298611	0.601562	0.51497	0.666667	0.710526	0.630952	0.638191	0.695652	0.190476	0.760504	0.828125
0.409639	0.639344	0.28125	0.234043	0.187919	0.259036	0.290323	0.195122	0.139073	0.6	0.716418	0.656489	0.721374	0.532	0.834586
0.206349	0.613861	0.247788	0.691304	0.216667	0.169491	0.704545	0.1	0.663265	0.573171	0.698529	0.127962	0.480519	0.76461	0.611511
0.19943	0.520408	0.32967	0.246988	0.296296	0.816327	0.64	0.54386	0.54902	0.797619	0.493151	0.125604	0.777778	0.877778	0.175
0.226537	0.147727	0.338583	0.439716	0.212389	0.1	0.147541	0.322581	0.159091	0.126582	0.795031	0.6375	0.728972	0.540984	0.574074
0.2	0.116883	0.363636	0.373913	0.203065	0.535211	0.230769	0.375	0.614035	0.508772	0.553191	0.5	0.686047	0.656098	0.658436
0.236111	0.226277	0.130435	0.287234	0.295455	0.428571	0.662162	0.675214	0.719298	0.70082	0.721925	0.266667	0.710145	0.751269	0.666667
0.731343	0.183908	0.704545	0.173913	0.152542	0.342857	0.241936	0.342105	0.530303	0.927928	0.69863	0.796296	0.255319	0.674699	0.688073
0.268293	0.137255	0.598425	0.520548	0.46875	0.146154	0.238095	0.268657	0.132353	0.878049	0.701031	0.676471	0.607407	0.744681	0.604167
0.305785	0.267606	0.619565	0.234694	0.272727	0.240469	0.20354	0.75	0.225806	0.654412	0.492754	0.783784	0.227074	0.529762	0.59375
0.352941	0.115385	0.253521	0.37	0.7	0.714286	0.1875	0.578947	0.153846	0.573913	0.366279	0.135593	0.478261	0.635762	0.625
0.15	0.243902	0.162162	0.718062	0.636364	0.664	0.15625	0.698113	0.763636	0.585106	0.592857	0.611111	0.75	0.717391	0.213333
0.3375	0.3125	0.203704	0.2	0.165644	0.72093	0.763158	0.3125	0.659574	0.588235	0.682759	0.706897	0.693548	0.631579	0.173913
0.671233	0.18239	0.206897	0.198864	0.507246	0.897196	0.802083	0.248485	0.702128	0.602151	0.728395	0.636364	0.269841	0.907407	0.244898
0.597826	0.414141	0.158416	0.231884	0.297872	0.222222	0.677966	0.169014	0.875	0.447368	0.905	0.678261	0.777778	0.891892	0.681818
0.12	0.628866	0.459016	0.324324	0.184615	0.61194	0.266667	0.604167	0.594828	0.66	0.579268	0.866667	0.384615	0.510574	0.695652
0.669231	0.214522	0.489796	0.491525	0.44	0.225806	0.662162	0.57485	0.476684	0.5291	0.65	0.567901	0.654321	0.593548	0.810219
0.645	0.625	0.209581	0.288461	0.585106	0.204545	0.6	0.662162	0.779661	0.439189	0.636364	0.626667	0.313433	0.803279	0.697248
0.183673	0.196507	0.253968	0.385965	0.465798	0.183099	0.77907	0.72549	0.844961	0.407407	0.5	0.714286	0.733333	0.68421	0.506329
0.165605	0.188889	0.309524	0.317073	0.362069	0.242188	0.686747	0.165048	0.820513	0.586207	0.816092	0.31579	0.635037	0.659649	0.518518
0.19403	0.553571	0.22488	0.474359	0.220779	0.534783	0.558282	0.15625	0.288461	0.666667	0.637681	0.581818	0.946429	0.631579	0.75
0.163347	0.105263	0.195783	0.775862	0.12069	0.236364	0.631579	0.513889	0.225	0.54902	0.230159	0.276596	0.868852	0.589744	0.767123
0.25	0.120482	0.719425	0.308411	0.571429	0.117647	0.788462	0.218978	0.847458	0.791209	0.522727	0.206349	0.637838	0.558621	0.835165
0.149254	0.194805	0.54386	0.325581	0.56	0.478261	0.638095	0.392157	0.109589	0.557895	0.785714	0.522388	0.781457	0.29471	0.866667
0.272727	0.704225	0.704545	0.225352	0.890411	0.696078	0.552	0.880597	0.308511	0.645161	0.847107	0.745098	0.753623	0.68306	0.851852
0.530303	0.74	0.506329	0.415094	0.526718	0.819149	0.568628	0.764045	0.19661	0.478723	0.348315	0.520548	0.747253	0.173333	0.696202
0.182692	0.233333	0.388889	0.237288	0.214815	0.25	0.890909	0.375	0.849462	0.477124	0.41573	0.481818	0.234375	0.609589	0.671429
0.348837	0.181818	0.395833	0.483333	0.193182	0.582279	0.545455	0.696429	0.956522	0.281879	0.780488	0.605911	0.558442	0.671329	0.793651
0.189655	0.758065	0.738372	0.326087	0.157895	0.462963	0.261905	0.703125	0.851485	0.619403	0.640625	0.689922	0.252809	0.903509	0.647727
0.586207	0.257143	0.464115	0.229167	0.793103	0.211765	0.264706	0.130435	0.345679	0.736842	0.622641	0.566667	0.722581	0.904918	0.545455
0.764706	0.767568	0.188597	0.216216	0.186047	0.269841	0.830357	0.206897	0.684397	0.942857	0.704	0.190909	0.57971	0.666667	0.674074
0.227848	0.768293	0.203704	0.313725	0.171103	0.737374	0.873684	0.292683	0.714286	0.733333	0.572917	0.393548	0.631579	0.671937	0.662162
0.23125	0.1625	0.246377	0.232432	0.141414	0.307692	0.473684	0.545455	0.607843	0.8	0.356436	0.464286	0.680556	0.326087	0.616162
0.339744	0.761905	0.186047	0.62069	0.304348	0.514056	0.818182	0.568182	0.655172	0.333333	0.733333	0.679245	0.733333	0.661417	0.821782
0.444444	0.612903	0.174603	0.759036	0.266667	0.285714	0.2	0.776119	0.545741	0.711864	0.603054	0.568182	0.647059	0.75	0.763636
0.722222	0.153285	0.302326	0.214286	0.1	0.166667	0.28972	0.169811	0.188406	0.549708	0.666667	0.568421	0.186667	0.43125	0.710901
0.216216	0.472868	0.229008	0.522124	0.223881	0.237113	0.575758	0.45946	0.652174	0.649351	0.746479	0.634146	0.798319	0.7	0.348101
0.19883	0.404762	0.277311	0.193182	0.153846	0.173333	0.591549	0.463768	0.71875	0.104167	0.610169	0.436364	0.721311	0.943396	0.669145
0.755556	0.169014	0.333333	0.353846	0.88024	0.641026	0.555556	0.366337	0.487666	0.313869	0.622951	0.611111	0.583333	0.605911	0.625
0.596154	0.193182	0.213333	0.266667	0.258823	0.587629	0.47561	0.633803	0.536458	0.660551	0.5375	0.626667	0.633333	0.301158	0.882353
0.532934	0.136	0.345794	0.204885	0.198895	0.185185	0.666667	0.638298	0.575758	0.577778	0.695652	0.711864	0.75	0.804348	0.686567
0.419355	0.171875	0.189474	0.178771	0.33871	0.1625	0.515625	0.661017	0.62963	0.74026	0.743902	0.216216	0.884817	0.200306	0.656566
0.201149	0.2	0.245283	0.138211	0.32	0.619048	0.790323	0.707692	0.670588	0.671053	0.756757	0.780822	0.585366	0.693989	0.670996
0.236749	0.184397	0.214286	0.166038	0.190476	0.912281	0.216495	0.559524	0.617188	0.62605	0.767442	0.386364	0.653333	0.719626	0.514563
0.302326	0.479167	0.195122	0.0952381	0.101695	0.254386	0.84	0.884615	0.754545	0.601562	0.982456	0.68421	0.928571	0.3125	0.409483
0.156627	0.258064	0.891304	0.214953	0.330049	0.193548	0.705128	0.352941	0.653509	0.565217	0.559524	0.727273	0.697248	0.687266	0.70318
0.154639	0.202128	0.151899	0.34294	0.333333	0.645349	0.62069	0.217391	0.569231	0.172414	0.701031	0.684848	0.77907	0.126437	0.4625
0.116883	0.576271	0.244186	0.340659	0.286957	0.738095	0.59322	0.703704	0.5	0.671053	0.7625	0.430233	0.797753	0.685185	0.426966
0.0818713	0.19697	0.273684	0.365854	0.154762	0.0263158	0.339623	0.293333	0.625	0.653061	0.933333	0.632653	0.56338	0.685393	0.751634
0.292135	0.291667	0.263158	0.388889	0.265306	0.676471	0.150685	0.180952	0.671429	0.494118	0.550633	0.222222	0.548781	0.7	0.741379
0.252525	0.333333	0.793103	0.59375	0.333333	0.181818	0.222222	0.171053	0.486842	0.652174	0.75	0.623188	0.904762	0.54902	0.536585
0.158228	0.133333	0.265957	0.13924	0.169014	0.326087	0.244898	0.111111	0.835616	0.615385	0.188889	0.273973	0.8125	0.54	0.780488
0.336956	0.227273	0.230769	0.16129	0.223404	0.258503	0.131148	0.375	0.816327	0.513402	0.166667	0.264151	0.638095	0.408537	0.738255
0.163636	0.514563	0.134328	0.242857	0.137931	0.320755	0.157895	0.271186	0.901639	0.636364	0.224638	0.218487	0.163934	0.758427	0.231638
0.66	0.319149	0.18421	0.163934	0.145161	0.203125	0.268817	0.252874	0.656716	0.8	0.616071	0.101449	0.27972	0.90566	0.838235
0.699115	0.652174	0.264706	0.410628	0.12766	0.274194	0.307692	0.114754	0.6	0.703704	0.446667	0.596154	0.613636	0.309524	0.629032
0.555556	0.643939	0.553398	0.222672	0.162162	0.137615	0.25	0.384615	0.575342	0.403226	0.590909	0.545455	0.693069	0.125	0.608974
0.190476	0.407143	0.112903	0.231884	0.113208	0.207317	0.675393	0.278689	0.787129	0.590909	0.608108	0.605634	0.583333	0.855072	0.190909
0.142857	0.223684	0.649123	0.589744	0.212121	0.271739	0.272727	0.333333	0.527027	0.725806	0.735043	0.659574	0.672566	0.60241	0.634615
0.20339	0.209476	0.521008	0.624113	0.142857	0.297872	0.269841	0.181818	0.513761	0.296296	0.74	0.663265	0.743243	0.71134	0.630435
0.191011	0.204819	0.54054	0.254237	0.4	0.177778	0.805556	0.681818	0.700855	0.666667	0.680723	0.42	0.8	0.92	0.681818
0.22314	0.212389	0.227273	0.267717	0.158537	0.273256	0.573771	0.230769	0.232759	0.536697	0.652482	0.568627	0.774194	0.558823	0.764331
0.13924	0.148148	0.684848	0.272727	0.323944	0.727273	0.245283	0.293104	0.307692	0.741935	0.5625	0.666667	0.619048	0.568966	0.739837
0.214286	0.778947	0.529412	0.264516	0.3	0.928571	0.254386	0.544304	0.222222	0.185841	0.372549	0.670213	0.183099	0.560811	0.693333
0.25	0.516129	0.542857	0.289855	0.651163	0.214286	0.135135	0.295455	0.726027	0.5625	0.589744	0.52	0.202532	0.18254	0.554744
0.769231	0.255556	0.55	0.340909	0.1875	0.181818	0.285714	0.1875	0.156863	0.698473	0.704225	0.686275	0.31068	0.955056	0.756757
0.448276	0.254545	0.157895	0.474576	0.298701	0.132076	0.123077	0.645833	0.3125	0.434426	0.337838	0.686275	0.666667	0.8	0.719298
0.176471	0.249344	0.141177	0.317881	0.581818	0.169231	0.264706	0.164103	0.267857	0.506329	0.555556	0.647541	0.863248	0.567308	0.707692
0.233333	0.592857	0.60339	0.261364	0.173913	0.169435	0.555556	0.648936	0.322581	0.6	0.681319	0.623529	0.260163	0.816327	0.845361
0.627119	0.196429	0.118812	0.254902	0.375	0.413408	0.612245	0.282353	0.37037	0.585526	0.677686	0.606061	0.783133	0.952381	0.775701
0.510204	0.247312	0.27027	0.147651	0.548387	0.508287	0.320896	0.221154	0.171875	0.446602	0.495146	0.62069	0.772277	0.632076	0.207101
0.232143	0.147651	0.755319	0.604938	0.234568	0.238579	0.27451	0.142857	0.516129	0.76087	0.258427	0.483271	0.685393	0.638554	0.225806
0.207792	0.25	0.154762	0.24	0.325581	0.564935	0.146667	0.173469	0.716216	0.622641	0.518518	0.409091	0.72028	0.653846	0.629496
0.64	0.290323	0.233083	0.591837	0.173709	0.457364	0.171429	0.685714	0.290698	0.431373	0.671875	0.571429	0.620253	0.625225	0.372549
0.177273	0.234043	0.144445	0.17094	0.295455	0.130841	0.857143	0.614035	0.463415	0.666667	0.948718	0.142857	0.526786	0.732877	0.987342
0.696202	0.219858	0.25	0.680556	0.585034	0.311111	0.902778	0.597222	0.11039	0.781609	0.386364	0.687943	0.690355	0.913043	0.792453
0.254237	0.703704	0.244898	0.262195	0.16129	0.272727	0.719298	0.795918	0.280702	0.839286	0.339806	0.63964	0.660869	0.75	0.651163
0.276786	0.286765	0.268657	0.317073	0.215385	0.20339	0.608696	0.565217	0.289157	0.74	0.332016	0.666667	0.1375	0.625	0.525424
0.640625	0.266667	0.247191	0.464647	0.190476	0.487179	0.282609	0.66129	0.709677	0.591667	0.395349	0.731343	0.482143	0.54102	0.936937
0.59434	0.183673	0.207547	0.3	0.375	0.236842	0.68	0.214286	0.694444	0.560606	0.909722	0.613139	0.408333	0.726496	0.561644
0.62766	0.241379	0.219298	0.683823	0.688889	0.318182	0.557692	0.0657895	0.484849	0.727273	0.708029	0.736	0.71831	0.68932	0.639344
0.547826	0.309524	0.641414	0.564356	0.875	0.152174	0.259259	0.162162	0.594059	0.6	0.803738	0.197531	0.698113	0.372881	0.620968
0.223744	0.15625	0.647059	0.280303	0.333333	0.635417	0.88	0.341041	0.189394	0.587629	0.726619	0.305263	0.660714	0.639831	0.556886
0.363636	0.583333	0.675	0.347561	0.240224	0.258741	0.22082	0.194444	0.164835	0.372881	0.606383	0.217617	0.625	0.690096	0.712329
0.164384	0.392308	0.597668	0.414634	0.45614	0.227273	0.243243	0.31579	0.901408	0.555556	0.65625	0.735294	0.655914	0.8	0.777778
0.192771	0.173077	0.426966	0.348837	0.414894	0.322115	0.744681	0.224719	0.666667	0.584615	0.932367	0.613333	0.19403	0.583333	0.704545
0.28421	0.196262	0.465753	0.60274	0.653846	0.162791	0.586207	0.370968	0.619048	0.478873	0.646067	0.887097	0.703125	0.862069	0.583333
0.180328	0.125	0.148515	0.611111	0.168224	0.177419	0.638889	0.714286	0.69863	0.606218	0.811765	0.641304	0.708661	0.698795	0.622951
0.152866	0.184049	0.252747	0.773585	0.193277	0.180851	0.629214	0.284916	0.75	0.415094	0.716981	0.794521	0.514286	0.8	0.690476
0.2	0.0555556	0.123894	0.304878	0.246575	0.309278	0.634832	0.275862	0.663366	0.971015	0.933333	0.655914	0.307692	0.625	0.737705
0.269006	0.155556	0.32	0.310345	0.241611	0.265487	0.611765	0.282051	0.583333	0.692913	0.577143	0.658228	0.638095	0.586912	0.643836
0.213115	0.706522	0.16129	0.181818	0.330435	0.155405	0.690141	0.186916	0.222222	0.596774	0.69	0.84375	0.46875	0.558442	0.647059
0.163265	0.706522	0.289256	0.269231	0.192308	0.253333	0.22963	0.188679	0.627451	0.660714	0.6	0.643836	0.56962	0.603774	0.706522
0.129412	0.26087	0.189873	0.291139	0.282828	0.290323	0.293194	0.671233	0.183673	0.688889	0.652174	0.897436	0.298246	0.577922	0.573529
0.108696	0.345454	0.24359	0.290323	0.234568	0.310345	0.216667	0.181818	0.215686	0.826446	0.707692	0.982759	0.692308	0.8	0.568182
0.2	0.188679	0.189189	0.25641	0.265306	0.222222	0.52	0.21875	0.33617	0.603175	0.802469	0.68421	0.560606	0.879518	0.641304
0.26087	0.518797	0.223301	0.314815	0.210526	0.172043	0.255814	0.648148	0.388889	0.706897	0.754717	0.508475	0.975309	0.902439	0.594595
0.166667	0.274194	0.536232	0.513889	0.245614	0.644444	0.485075	0.408333	0.22449	0.691489	0.869565	0.85	0.459103	0.242424	0.626667
0.163636	0.560606	0.691177	0.491765	0.204678	0.635266	0.644737	0.666667	0.333333	0.714286	0.666667	0.644068	0.805556	0.627119	0.625
0.721649	0.190476	0.604396	0.697917	0.191919	0.314286	0.410959	0.727273	0.0898876	0.587302	0.475	0.851351	0.735294	0.152074	0.481928
0.12	0.0873786	0.6	0.214286	0.374332	0.298077	0.20548	0.519231	0.195122	0.58427	0.548387	0.597015	0.65942	0.592593	0.15
0.376812	0.254902	0.178571	0.276423	0.291139	0.275862	0.526316	0.692308	0.142857	0.351852	0.213235	0.506849	0.232143	0.666667	0.186667
0.1375	0.836364	0.53271	0.195719	0.216327	0.464286	0.175	0.145833	0.194805	0.22973	0.325	0.418919	0.214435	0.654676	0.163934
0.640288	0.25	0.380282	0.26087	0.252874	0.871795	0.637931	0.518518	0.75	0.68	0.301587	0.553846	0.707071	0.648649	0.165517
0.623188	0.43662	0.245614	0.800848	0.294118	0.293104	0.759563	0.684931	0.160494	0.515789	0.529412	0.872093	0.814815	0.71579	0.142857
0.619048	0.202703	0.573991	0.263889	0.62963	0.585859	0.597403	0.477612	0.333333	0.352941	0.590164	0.258993	0.60396	0.184783	0.586777
0.714286	0.269231	0.591667	0.525	0.493507	0.55	0.764706	0.719298	0.2	0.243902	0.537879	0.420833	0.552632	0.545455	0.757764
0.533101	0.122449	0.518987	0.206897	0.340425	0.150579	0.777778	0.190476	0.301587	0.272059	0.870588	0.420455	0.639344	0.525253	0.365854
0.325	0.481482	0.373832	0.196429	0.215447	0.135135	0.185185	0.0520833	0.578947	0.235294	0.543689	0.432	0.678049	0.707865	0.626168
0.0793651	0.130435	0.429752	0.711956	0.17931	0.304348	0.937931	0.727273	0.675325	0.734694	0.72	0.873684	0.795918	0.688525	0.645161
0.594203	0.217391	0.267606	0.762712	0.163793	0.866667	0.597015	0.577586	0.46	0.714286	0.540984	0.5	0.8	0.770732	0.729412
0.166667	0.126761	0.242857	0.191781	0.18	0.663044	0.705882	0.373984	0.642857	0.885246	0.642857	0.801324	0.181295	0.54902	0.662162
0.0588235	0.742358	0.358974	0.477612	0.165413	0.265432	0.129032	0.333333	0.146067	0.865922	0.611111	0.831461	0.11579	0.763889	0.36
0.264368	0.790244	0.133333	0.123077	0.12844	0.137931	0.936709	0.672131	0.424908	0.862745	0.68617	0.646154	0.313953	0.394737	0.825
0.339286	0.580645	0.56579	0.282282	0.15	0.609375	0.478261	0.391304	0.430657	0.627451	0.693431	0.704545	0.213675	0.356164	0.557692
0.802083	0.719298	0.173611	0.180328	0.168831	0.308823	0.171831	0.809524	0.564626	0.692308	0.682353	0.66	0.934783	0.669492	0.536082
0.645161	0.726708	0.144144	0.746988	0.24	0.80597	0.185567	0.157895	0.613636	0.727273	0.57971	0.698113	0.748538	0.6875	0.0842105
0.718593	0.512821	0.793103	0.245902	0.642202	0.227848	0.535211	0.677419	0.698113	0.584071	0.650602	0.638298	0.759494	0.65367	0.15625
0.65942	0.193548	0.212121	0.279412	0.357143	0.257576	0.650794	0.742424	0.6	0.550725	0.727273	0.728571	0.611111	0.458333	0.735849
0.670588	0.180556	0.576271	0.240964	0.166667	0.42029	0.694657	0.778947	0.578947	0.626016	0.686047	0.68421	0.56875	0.663265	0.5
0.60241	0.191176	0.462687	0.288889	0.178808	0.333333	0.275641	0.625	0.61039	0.625	0.529412	0.25	0.846154	0.171149	0.581081
0.188679	0.511111	0.324675	0.206612	0.149701	0.115942	0.237288	0.59292	0.718447	0.871287	0.915888	0.2	0.860317	0.691057	0.815385
0.757281	0.145161	0.527559	0.373494	0.202381	0.273973	0.170455	0.585106	0.438597	0.556701	0.711111	0.892857	0.564516	0.509804	0.885246
0.621212	0.269565	0.351064	0.211268	0.12	0.165289	0.314286	0.633094	0.648148	0.652174	0.666667	0.859155	0.65812	0.585938	0.655556
0.688312	0.15942	0.642045	0.222222	0.285714	0.701031	0.443299	0.5	0.734694	0.671429	0.74	0.142857	0.683099	0.678571	0.854167
0.130952	0.238095	0.608	0.173469	0.156863	0.261364	0.272727	0.26	0.741935	0.754717	0.674699	0.833333	0.652174	0.5375	0.567164
0.182482	0.511905	0.774194	0.146667	0.224138	0.28	0.170455	0.505882	0.709677	0.685185	0.77551	0.588235	0.831169	0.681319	0.695652
0.75	0.20548	0.150685	0.196429	0.229167	0.23871	0.693878	0.170068	0.622951	0.833333	0.670157	0.54902	0.930233	0.571429	0.691667
0.783133	0.296296	0.212312	0.180723	0.212329	0.322581	0.671642	0.517857	0.588235	0.229885	0.723077	0.697368	0.62963	0.717391	0.6625
0.65	0.122807	0.607143	0.282609	0.336207	0.638889	0.355987	0.575	0.150794	0.448485	0.170588	0.704225	0.689189	0.722222	0.22449
0.516483	0.251968	0.220339	0.164384	0.204545	0.184	0.4	0.634615	0.229358	0.774194	0.131737	0.671642	0.637681	0.5625	0.658537
0.469388	0.234375	0.257143	0.461353	0.27027	0.294118	0.144231	0.585714	0.225806	0.693878	0.731482	0.905882	0.617647	0.552239	0.65625
0.210256	0.223684	0.340425	0.219512	0.174312	0.333333	0.245614	0.583333	0.191176	0.689655	0.638889	0.322148	0.798611	0.246154	0.541667
0.117647	0.292308	0.270874	0.290909	0.130435	0.380952	0.302752	0.197674	0.415385	0.50289	0.68421	0.8	0.69898	0.73743	0.462121
0.195122	0.196078	0.630435	0.173913	0.225806	0.322581	0.610687	0.725664	0.467391	0.54918	0.568182	0.688889	0.43617	0.709677	0.547619
0.201923	0.203704	0.572917	0.2	0.22695	0.207792	0.418605	0.683168	0.552632	0.693252	0.328358	0.727273	0.5	0.617977	0.397059
0.195122	0.259615	0.211268	0.441177	0.22069	0.413793	0.721312	0.675676	0.117647	0.771084	0.808511	0.478261	0.666667	0.527473	0.594203
0.176471	0.144068	0.333333	0.909091	0.128205	0.22807	0.654378	0.142857	0.155172	0.72549	0.60452	0.685185	0.649485	0.510417	0.455696
0.56338	0.463415	0.391089	0.197368	0.333333	0.290323	0.525424	0.857143	0.240964	0.684783	0.607143	0.670886	0.683333	0.302083	0.65625
0.1625	0.449275	0.109756	0.518518	0.447368	0.407895	0.515873	0.84	0.237288	0.873684	0.733333	0.634615	0.777778	0.764706	0.666667
0.482759	0.547945	0.27	0.2	0.37931	0.162528	0.625	0.704918	0.75	0.864865	0.553191	0.581967	0.752381	0.634361	0.714286
0.234043	0.141509	0.140625	0.388889	0.19697	0.116279	0.826772	0.163636	0.575758	0.784314	0.634409	0.625	0.213837	0.859459	0.6
0.157895	0.536585	0.239437	0.530086	0.342593	0.247126	0.59596	0.52381	0.82	0.701754	0.716495	0.563636	0.118557	0.594059	0.66129
0.186047	0.225434	0.352941	0.22619	0.139394	0.303797	0.448276	0.170068	0.777778	0.547619	0.54054	0.661539	0.169231	0.5625	0.417911
0.379562	0.255952	0.0987654	0.205882	0.467213	0.392857	0.596154	0.191489	0.314815	0.325581	0.704225	0.554839	0.211765	0.49375	0.594203
0.294118	0.597015	0.220339	0.276471	0.267281	0.53125	0.339286	0.314286	0.127119	0.137931	0.754098	0.596154	0.884211	0.652174	0.542373
0.741379	0.130952	0.45946	0.657534	0.1875	0.307692	0.559524	0.560606	0.459016	0.678899	0.851351	0.73913	0.714286	0.745763	0.580645
0.163265	0.272059	0.415094	0.280899	0.287671	0.854369	0.380597	0.418367	0.447853	0.807018	0.75	0.80597	0.789474	0.580153	0.558621
0.775	0.516667	0.243902	0.481818	0.13587	0.75	0.280488	0.238095	0.696202	0.72973	0.6375	0.691177	0.634146	0.425	0.654762
0.571429	0.228571	0.197044	0.186992	0.222222	0.387097	0.220339	0.196429	0.268817	0.754839	0.659259	0.416667	0.809524	0.464912	0.754717
0.794118	0.116279	0.178571	0.294118	0.534247	0.0891089	0.948276	0.125786	0.275862	0.641304	0.545455	0.5	0.773333	0.636364	0.928571
0.662393	0.188235	0.149171	0.361446	0.178344	0.182692	0.911765	0.756757	0.607639	0.181818	0.656	0.493976	0.860215	0.666667	0.956522
0.454545	0.17284	0.173913	0.137931	0.492308	0.641593	0.666667	0.533333	0.597222	0.194805	0.672131	0.520362	0.659259	0.80303	0.945578
0.483333	0.336842	0.155738	0.403226	0.163265	0.460938	0.454546	0.509091	0.628572	0.214286	0.285714	0.8	0.701492	0.140741	0.950208
0.294872	0.479167	0.45	0.131148	0.489362	0.8125	0.136364	0.479167	0.730769	0.850746	0.5625	0.722222	0.666667	0.621622	0.805882
0.183673	0.627451	0.184615	0.269663	0.193548	0.642857	0.189655	0.247706	0.58209	0.54386	0.543478	0.69	0.589744	0.625	0.673684
0.149425	0.636364	0.75	0.260563	0.142857	0.64	0.351852	0.71875	0.641026	0.599099	0.592593	0.23301	0.797753	0.56338	0.761905
0.571429	0.291667	0.526316	0.216783	0.231818	0.5	0.766667	0.168539	0.356209	0.125	0.657005	0.761194	0.655678	0.5625	0.666667
0.194444	0.305556	0.605442	0.704762	0.135021	0.4	0.662651	0.153846	0.622641	0.729412	0.4875	0.539474	0.171053	0.606557	0.752381
0.57971	0.533333	0.68421	0.903226	0.164557	0.566038	0.622222	0.348837	0.695652	0.541177	0.64045	0.672131	0.215686	0.671429	0.275862
0.209524	0.298507	0.326531	0.401409	0.193548	0.191489	0.712766	0.178082	0.808989	0.212963	0.543046	0.75	0.652174	0.738806	0.765432
0.349057	0.223881	0.676056	0.181818	0.20339	0.231707	0.733333	0.292683	0.803644	0.923077	0.58	0.701754	0.483871	0.274809	0.710526
0.593023	0.146067	0.153226	0.20202	0.369565	0.211538	0.75	0.602941	0.697266	0.840278	0.688597	0.805825	0.557604	0.163636	0.649007
0.692308	0.303571	0.666667	0.625	0.333333	0.503759	0.075	0.136483	0.210526	0.203488	0.743243	0.539683	0.922078	0.419355	0.589286
0.326087	0.227723	0.369863	0.191489	0.232877	0.85	0.195122	0.354167	0.532258	0.184	0.551724	0.466667	0.206349	0.140625	0.571429
0.239726	0.179775	0.450839	0.643836	0.362319	0.566038	0.517241	0.792	0.896552	0.672566	0.57971	0.72549	0.220184	0.609375	0.52
0.22439	0.5625	0.0754717	0.313433	0.30303	0.225989	0.086957	0.87234	0.685714	0.630435	0.891892	0.65	0.285714	0.533981	0.647727
0.254237	0.352113	0.256302	0.395833	0.483871	0.636364	0.138889	0.627451	0.644444	0.733333	0.623188	0.967742	0.3	0.659259	0.575221
0.842105	0.168317	0.223301	0.367347	0.245902	0.633333	0.34375	0.306452	0.25	0.72	0.690972	0.415254	0.57377	0.568182	0.605263
0.949074	0.488889	0.262295	0.323077	0.176471	0.166667	0.342857	0.606557	0.232323	0.377358	0.694444	0.616279	0.663934	0.577778	0.626866
0.20297	0.295082	0.2	0.265432	0.0697674	0.43038	0.113208	0.204188	0.337209	0.865168	0.628572	0.636364	0.393939	0.464789	0.552239
0.565657	0.155963	0.262295	0.30814	0.333333	0.54	0.6	0.627119	0.68254	0.598639	0.707692	0.651163	0.64	0.430556	0.616071
0.619205	0.147541	0.205882	0.236842	0.129032	0.368421	0.567901	0.170213	0.508197	0.777778	0.678571	0.678261	0.666667	0.462857	0.591304
0.202532	0.723214	0.213333	0.248276	0.157534	0.226579	0.176471	0.108527	0.942029	0.913366	0.604167	0.744186	0.634146	0.577143	0.56383
0.431373	0.268657	0.327273	0.496503	0.185185	0.208333	0.556604	0.584615	0.733333	0.614035	0.671642	0.225564	0.614035	0.664671	0.57561
0.669014	0.532787	0.220126	0.596027	0.185185	0.636364	0.592593	0.492308	0.297872	0.606557	0.641975	0.9	0.644172	0.3	0.581818
0.628572	0.552239	0.269663	0.206897	0.213115	0.21	0.630705	0.489247	0.35443	0.712	0.718062	0.606557	0.759036	0.546219	0.725
0.39196	0.566667	0.590643	0.711409	0.235955	0.156977	0.142857	0.59322	0.515625	0.657895	0.587786	0.366667	0.601626	0.558823	0.695122
0.715278	0.25	0.580645	0.757576	0.25	0.727273	0.272727	0.701149	0.330435	0.676768	0.825581	0.57971	0.571429	0.652174	0.835616
0.611842	0.17033	0.112149	0.901163	0.204082	0.741177	0.792453	0.428571	0.527273	0.688312	0.746094	0.479452	0.85	0.595238	0.751938
0.511364	0.169399	0.166667	0.823529	0.206897	0.578378	0.828125	0.239437	0.688525	0.623077	0.681159	0.723404	0.675926	0.66443	0.664516
0.626263	0.223684	0.609137	0.234742	0.129412	0.167598	0.528169	0.272727	0.325581	0.5	0.662338	0.361111	0.576923	0.0958904	0.745098
0.225352	0.26087	0.484615	0.24359	0.458333	0.666667	0.529412	0.702128	0.229508	0.106383	0.76	0.826087	0.543689	0.745583	0.380952
0.495238	0.333333	0.625731	0.28125	0.920732	0.263889	0.61194	0.601942	0.176471	0.228571	0.57971	0.636364	0.55	0.890756	0.641791
0.613333	0.373626	0.134615	0.313253	0.3625	0.285714	0.640625	0.588889	0.83871	0.655914	0.346939	0.330097	0.77963	0.646154	0.577778
0.20297	0.160919	0.275862	0.274194	0.59434	0.448276	0.8125	0.715517	0.14	0.53012	0.758929	0.611111	0.613333	0.75	0.685714
0.191176	0.273809	0.428571	0.646465	0.612676	0.265306	0.823529	0.592593	0.593333	0.671429	0.75	0.597403	0.495798	0.484849	0.545455
0.225914	0.144666	0.381579	0.404762	0.388889	0.294118	0.631148	0.152542	0.187097	0.897436	0.664474	0.472727	0.696629	0.730769	0.295455
0.192308	0.174242	0.564516	0.255319	0.2	0.206186	0.827586	0.779221	0.123675	0.630137	0.649635	0.851064	0.704225	0.666667	0.142857
0.225	0.0865385	0.841121	0.448276	0.235955	0.2625	0.91	0.185185	0.870968	0.66129	0.238095	0.188679	0.517241	0.596154	0.988764
0.822222	0.180952	0.673913	0.72	0.115385	0.324324	0.53913	0.777778	0.922652	0.692308	0.237179	0.610526	0.647619	0.978723	0.904348
0.184783	0.5	0.68	0.235294	0.226277	0.2	0.444444	0.830508	0.858586	0.638889	0.537313	0.555556	0.606383	0.781513	0.566667
0.179487	0.235294	0.284553	0.935484	0.152542	0.183099	0.16	0.175	0.6875	0.627551	0.787234	0.803571	0.62987	0.934426	0.884615
0.670455	0.430556	0.763158	0.384615	0.311111	0.279661	0.392857	0.268293	0.590909	0.272727	0.55914	0.703125	0.251968	0.961538	0.591837
0.115044	0.216216	0.211538	0.166667	0.235772	0.266667	0.625	0.333333	0.54717	0.814286	0.584906	0.9375	0.918367	0.666667	0.178082
0.650794	0.454545	0.302326	0.544555	0.652778	0.384615	0.271605	0.847826	0.171642	0.709924	0.356164	0.907692	0.526316	0.7	0.556522
0.298701	0.105263	0.197452	0.207792	0.147826	0.717105	0.768182	0.834646	0.139535	0.214286	0.584906	0.843137	0.695652	0.223301	0.639175
0.639535	0.186567	0.278481	0.275862	0.140187	0.62963	0.390244	0.207792	0.111111	0.608696	0.659574	0.719298	0.641304	0.638462	0.7
0.645161	0.811321	0.252125	0.13	0.131579	0.3	0.380952	0.190476	0.142857	0.629032	0.613333	0.67	0.637681	0.6	0.531531
0.762376	0.222222	0.120879	0.227586	0.576271	0.260504	0.193548	0.223881	0.161765	0.2	0.570175	0.6	0.72549	0.566502	0.74359
0.277778	0.291667	0.333333	0.150685	0.213992	0.1875	0.41704	0.2	0.869565	0.219178	0.745981	0.538462	0.703883	0.410359	0.638298
0.261539	0.62069	0.833333	0.346154	0.268041	0.155172	0.1375	0.255319	0.710744	0.984925	0.660377	0.946429	0.557377	0.367089	0.675325
0.320755	0.25	0.822222	0.762295	0.172043	0.590909	0.089888	0.232143	0.547945	0.597765	0.189189	0.173077	0.556962	0.452381	0.814815
0.1	0.564516	0.234375	0.90625	0.355556	0.631579	0.714286	0.276923	0.211111	0.597765	0.580645	0.568966	0.669118	0.65	0.719101
0.527473	0.134615	0.183099	0.779817	0.25	0.728571	0.483871	0.583333	0.866667	0.6625	0.913979	0.433962	0.611429	0.625	0.582677
0.212121	0.25	0.218182	0.905405	0.301887	0.370732	0.189873	0.681818	0.72	0.652542	0.925	0.75	0.614286	0.436782	0.66129
0.392857	0.235521	0.33871	0.653846	0.388889	0.258064	0.502762	0.254237	0.744186	0.513158	0.654412	0.791667	0.758065	0.574468	0.327586
0.269231	0.254613	0.173684	0.2	0.193548	0.3	0.208955	0.336364	0.646617	0.694444	0.953704	0.655172	0.427083	0.655738	0.696202
0.177083	0.233333	0.178571	0.68421	0.173611	0.268966	0.285714	0.208333	0.558823	0.721649	0.807143	0.7	0.597015	0.711538	0.552326
0.323457	0.136986	0.2	0.646154	0.102564	0.195122	0.576923	0.280702	0.479769	0.651163	0.924731	0.596154	0.809524	0.788235	0.177215
0.578947	0.216667	0.634409	0.196581	0.276596	0.31746	0.239583	0.25641	0.538889	0.84375	0.534884	0.913043	0.530612	0.686747	0.153226
0.192771	0.156	0.147059	0.233333	0.18797	0.691892	0.465909	0.208791	0.634615	0.756757	0.769231	0.690909	0.65	0.669312	0.24
0.363636	0.705882	0.637168	0.333333	0.264151	0.878572	0.623656	0.767857	0.577465	0.829787	0.662162	0.721649	0.695035	0.661017	0.598131
0.632353	0.409836	0.534483	0.162963	0.0957447	0.826087	0.220588	0.142857	0.616667	0.76087	0.724138	0.733333	0.201492	0.508197	0.576471
0.198758	0.490909	0.687831	0.25	0.597122	0.589404	0.098361	0.461539	0.652344	0.627119	0.655172	0.391304	0.233766	0.681034	0.5625
0.19802	0.275362	0.387387	0.181818	0.896266	0.186335	0.181818	0.60177	0.582279	0.627451	0.647727	0.298077	0.613208	0.609665	0.984849
0.23125	0.267606	0.497738	0.258823	0.884892	0.218182	0.343137	0.215385	0.309524	0.639706	0.635514	0.826087	0.728814	0.675532	0.80597
0.285714	0.181818	0.48227	0.2	0.184049	0.735955	0.509677	0.714286	0.377358	0.157343	0.533981	0.666667	0.666667	0.672727	0.716216
0.133333	0.225352	0.636364	0.735632	0.173333	0.280702	0.325	0.6	0.424242	0.183099	0.769231	0.644444	0.733333	0.725275	0.695652
0.131579	0.339623	0.609375	0.255556	0.145833	0.455882	0.371859	0.611111	0.557471	0.165138	0.722892	0.772727	0.177419	0.546875	0.546875
0.531915	0.157895	0.681416	0.289256	0.122995	0.185567	0.366667	0.457143	0.652174	0.971015	0.68421	0.590164	0.615385	0.574803	0.729167
0.548387	0.235294	0.5625	0.319728	0.293151	0.567308	0.568182	0.791667	0.65625	0.6	0.677273	0.844444	0.771429	0.579208	0.550725
0.719626	0.267606	0.538462	0.221476	0.27027	0.671053	0.153846	0.757143	0.677966	0.711111	0.637168	0.619048	0.72	0.810127	0.522727
0.138889	0.242857	0.171875	0.202128	0.12766	0.708108	0.263889	0.795918	0.609756	0.606557	0.264957	0.724638	0.701299	0.603352	0.6
0.604651	0.308642	0.25	0.462963	0.245454	0.260377	0.204225	0.235294	0.266667	0.545455	0.663717	0.680556	0.777778	0.507246	0.747127
0.189189	0.16	0.207317	0.75	0.160714	0.273333	0.659091	0.647887	0.285714	0.564516	0.673913	0.846154	0.621212	0.62	0.909091
0.846154	0.233645	0.169725	0.770053	0.28	0.230769	0.69697	0.769231	0.330645	0.506849	0.729412	0.53012	0.723077	0.666667	0.644068
0.2	0.633333	0.260563	0.543367	0.166667	0.697674	0.652174	0.642857	0.831169	0.707317	0.666667	0.593023	0.65	0.757576	0.610169
0.230769	0.585714	0.196429	0.233831	0.0925926	0.291209	0.605263	0.389831	0.151899	0.188119	0.120244	0.678571	0.769231	0.476191	0.808081
0.344828	0.67	0.275862	0.294737	0.203125	0.293104	0.416667	0.693548	0.236842	0.604167	0.171425	0.756098	0.73913	0.697917	0.580247
0.329412	0.227941	0.671053	0.156863	0.601852	0.217391	0.770833	0.638298	0.357143	0.763889	0.132305	0.603774	0.783557	0.731093	0.666667
0.381944	0.842975	0.225806	0.208861	0.24	0.27451	0.22093	0.603448	0.616667	0.467533	0.154341	0.672131	0.339286	0.651163	0.740741
0.676829	0.184115	0.150943	0.245614	0.208333	0.769231	0.625	0.297872	0.816667	0.596566	0.765957	0.628572	0.754717	0.661539	0.570732
0.263636	0.289474	0.141304	0.195122	0.176471	0.767857	0.638554	0.652632	0.463415	0.583333	0.263736	0.622222	0.802632	0.659363	0.791667
0.138211	0.678899	0.64	0.722222	0.153061	0.316832	0.189103	0.586956	0.12973	0.6	0.25641	0.78	0.623932	0.594203	0.825397
0.734375	0.16129	0.154362	0.582143	0.285714	0.703883	0.652542	0.761905	0.622222	0.529412	0.28125	0.370787	0.229885	0.6	0.68421
0.232323	0.191781	0.362319	0.310811	0.305085	0.305085	0.372549	0.655172	0.825581	0.721311	0.192	0.574713	0.658768	0.652174	0.66129
0.824176	0.260274	0.283333	0.22549	0.178082	0.169231	0.5	0.151515	0.833333	0.504065	0.566667	0.553846	0.636364	0.675	0.78
0.08	0.184615	0.218182	0.724832	0.148649	0.276596	0.621622	0.490741	0.591241	0.230263	0.677966	0.560748	0.57971	0.258823	0.813187
0.37069	0.3	0.19708	0.277778	0.142857	0.300971	0.795918	0.198113	0.322581	0.187097	0.61194	0.764706	0.702128	0.625	0.688525
0.803419	0.385621	0.326531	0.784091	0.232143	0.735849	0.421053	0.688312	0.186667	0.719388	0.654762	0.146465	0.521127	0.553571	0.181818
0.263158	0.716049	0.194444	0.254777	0.320896	0.678571	0.376812	0.62963	0.544555	0.681818	0.678161	0.669291	0.597938	0.207317	0.68421
0.242424	0.194805	0.0243902	0.251429	0.169533	0.220588	0.825	0.215054	0.54386	0.0588235	0.648855	0.685714	0.245614	0.645161	0.317647
0.113402	0.245763	0.109244	0.580645	0.265625	0.45098	0.400641	0.166667	0.277372	0.884211	0.661972	0.455882	0.25	0.489796	0.598039
0.268657	0.527027	0.669422	0.485714	0.527027	0.886792	0.394366	0.165289	0.763636	0.671533	0.576208	0.704225	0.666667	0.566265	0.318518
0.107143	0.282609	0.164634	0.453608	0.311475	0.875	0.292453	0.227723	0.732394	0.866142	0.766667	0.608696	0.472727	0.832487	0.227723
0.202614	0.34	0.169491	0.660714	0.648855	0.888889	0.625	0.6375	0.825397	0.659794	0.63806	0.726027	0.196581	0.5	0.528455
0.204301	0.25	0.115385	0.233645	0.276596	0.429412	0.873684	0.772727	0.662921	0.794521	0.65	0.776119	0.769231	0.510638	0.518518
0.636364	0.304054	0.208955	0.410959	0.306452	0.417911	0.482759	0.746835	0.694444	0.636364	0.755556	0.532467	0.781818	0.651515	0.616667
0.707692	0.192308	0.24359	0.394161	0.363636	0.1875	0.843137	0.234375	0.474227	0.62766	0.859649	0.769231	0.706897	0.659091	0.265306
0.685358	0.181818	0.159575	0.183908	0.285714	0.346535	0.830645	0.767857	0.854839	0.658824	0.983871	0.463415	0.603306	0.553191	0.26
0.16	0.57377	0.232323	0.447059	0.523013	0.70339	0.883117	0.146893	0.191176	0.697802	0.765432	0.886792	0.160643	0.697115	0.72
0.142857	0.333333	0.192983	0.339286	0.916667	0.276596	0.741177	0.13924	0.781818	0.602273	0.5	0.745455	0.701492	0.663636	0.757009
0.740741	0.138889	0.223603	0.61194	0.853333	0.296296	0.875	0.51087	0.714286	0.205882	0.651786	0.702128	0.786885	0.55	0.491667
0.266129	0.796875	0.577778	0.841463	0.152542	0.34	0.230769	0.802817	0.542857	0.269841	0.668919	0.592593	0.548387	0.666667	0.646154
0.521739	0.630137	0.2	0.201754	0.464789	0.384615	0.204546	0.637097	0.747368	0.765957	0.679245	0.852941	0.691177	0.673913	0.587302
0.216216	0.340425	0.247788	0.289855	0.205882	0.34058	0.280576	0.542169	0.770492	0.648649	0.530864	0.590909	0.8	0.610169	0.624366
0.675	0.08	0.541667	0.215827	0.189041	0.354839	0.616822	0.519231	0.690141	0.802632	0.758065	0.959391	0.903615	0.544	0.753247
0.390244	0.481482	0.64	0.342466	0.888889	0.272727	0.577181	0.147059	0.319149	0.549296	0.87234	0.887641	0.677419	0.647059	0.618182
0.222603	0.176136	0.212465	0.305733	0.351724	0.446009	0.292683	0.647059	0.65942	0.765432	0.630769	0.682927	0.695652	0.952381	0.745455
0.19863	0.121827	0.782258	0.255319	0.228916	0.540179	0.37931	0.593407	0.653465	0.662651	0.482759	0.565517	0.797619	0.71875	0.6
0.254545	0.46988	0.507042	0.246154	0.173077	0.301205	0.124031	0.688889	0.728	0.588785	0.794118	0.741379	0.588608	0.516949	0.65625
0.300971	0.15	0.564103	0.28	0.785714	0.207895	0.666667	0.666667	0.432099	0.80198	0.527778	0.757576	0.451613	0.115646	0.731482
0.0416667	0.28	0.568627	0.14	0.867769	0.583942	0.085714	0.133333	0.673469	0.530201	0.725	0.680556	0.533333	0.875	0.75
0.211111	0.294118	0.197917	0.754386	0.627451	0.247059	0.344828	0.634615	0.166667	0.188679	0.760736	0.565217	0.157895	0.723404	0.640777
0.352941	0.188679	0.575221	0.57971	0.357143	0.147541	0.130435	0.301887	0.56701	0.507246	0.444444	0.349558	0.643678	0.795455	0.646341
0.694444	0.244898	0.642202	0.263158	0.151899	0.237037	0.45	0.793103	0.155844	0.649351	0.637584	0.580645	0.71875	0.679245	0.62931
0.28	0.596491	0.192308	0.61194	0.148058	0.10989	0.303571	0.849057	0.170213	0.701754	0.771429	0.522523	0.580645	0.529412	0.623853
0.104895	0.27027	0.225849	0.738462	0.666667	0.12766	0.272727	0.190476	0.622951	0.765625	0.909091	0.323944	0.586667	0.833333	0.567308
0.160919	0.366907	0.0857143	0.202247	0.646809	0.241379	0.171717	0.724138	0.744681	0.602564	0.659341	0.333333	0.601562	0.697248	0.668224
0.602941	0.166667	0.163717	0.264706	0.568966	0.236111	0.187773	0.363636	0.796875	0.615854	0.641791	0.207085	0.726937	0.677903	0.608696
0.31579	0.443038	0.140845	0.660551	0.305785	0.235955	0.666667	0.220588	0.195652	0.509091	0.672414	0.402062	0.614754	0.778846	0.955224
0.173803	0.204301	0.304348	0.283019	0.562091	0.188679	0.8	0.657534	0.35	0.788462	0.613636	0.678571	0.622641	0.530864	0.46595
0.694915	0.296296	0.246753	0.637931	0.347826	0.681818	0.62	0.207143	0.634146	0.803922	0.568182	0.756098	0.770492	0.679612	0.730159
0.157658	0.14433	0.268456	0.216867	0.425926	0.357143	0.22973	0.6875	0.626437	0.552239	0.685714	0.228972	0.688525	0.365854	0.661654
0.0980392	0.663265	0.324561	0.213873	0.651515	0.20979	0.262295	0.176	0.247525	0.589744	0.907407	0.166667	0.666667	0.658537	0.65625
0.591398	0.676191	0.909091	0.219436	0.862069	0.410256	0.507937	0.135135	0.792683	0.464286	0.597015	0.829787	0.622449	0.654255	0.769231
0.160377	0.156863	0.191176	0.213953	0.216667	0.296	0.746154	0.25	0.168539	0.591716	0.632353	0.529412	0.604651	0.561225	0.671429
0.694444	0.308511	0.2	0.301205	0.256098	0.172638	0.177419	0.56338	0.181034	0.641221	0.702703	0.508475	0.525	0.515151	0.676471
0.177778	0.16	0.212121	0.271186	0.694215	0.161972	0.218182	0.211009	0.272727	0.730769	0.672566	0.623188	0.410526	0.62	0.659091
0.328125	0.212121	0.186992	0.369048	0.235294	0.232558	0.644628	0.68421	0.640244	0.685185	0.531646	0.502762	0.136426	0.695122	0.661539
0.192913	0.3	0.384615	0.75	0.403973	0.704545	0.433962	0.2	0.561983	0.581633	0.731959	0.759162	0.0972222	0.7	0.538462
0.135135	0.211956	0.307692	0.222222	0.225	0.661017	0.298851	0.378537	0.710526	0.635135	0.669643	0.660377	0.795181	0.590164	0.754098
0.15	0.244898	0.344828	0.202532	0.261539	0.242857	0.710744	0.75	0.409091	0.238095	0.467213	0.833333	0.679012	0.808823	0.866469
0.25641	0.253731	0.238095	0.222222	0.15	0.165541	0.179487	0.166667	0.733333	0.590028	0.661417	0.634146	0.556962	0.840426	0.85567
0.4375	0.308511	0.266667	0.577778	0.231482	0.575	0.142857	0.648148	0.638889	0.557823	0.958904	0.728395	0.237143	0.69	0.963768
0.405405	0.288343	0.294686	0.547486	0.301282	0.409836	0.644445	0.538462	0.65	0.958974	0.456522	0.671642	0.672515	0.416667	0.526316
0.14876	0.758621	0.240385	0.261539	0.307692	0.264151	0.647059	0.604167	0.410256	0.958115	0.671329	0.586667	0.672727	0.631579	0.746667
0.247126	0.672727	0.481482	0.279412	0.402439	0.162975	0.666667	0.702703	0.548673	0.55	0.661691	0.704918	0.578125	0.639344	0.776596
0.131579	0.170515	0.410596	0.37931	0.311475	0.622222	0.652174	0.731343	0.105263	0.627451	0.894118	0.150685	0.682927	0.669725	0.178571
0.264151	0.170886	0.493976	0.401961	0.552381	0.556291	0.070175	0.668919	0.594771	0.663934	0.943662	0.154762	0.536585	0.692308	0.708861
0.222222	0.61194	0.561403	0.246753	0.429378	0.54054	0.114286	0.11032	0.903846	0.179245	0.756302	0.13125	0.704545	0.622396	0.637931
0.1875	0.234568	0.163636	0.178082	0.205882	0.607407	0.792683	0.792079	0.8625	0.527559	0.732143	0.155556	0.594595	0.724638	0.538462
0.230769	0.66	0.271523	0.3	0.234043	0.190476	0.589286	0.235294	0.647059	0.57732	0.603175	0.96	0.625616	0.713044	0.62963
0.703704	0.173333	0.409357	0.37931	0.208955	0.142857	0.215054	0.6	0.651934	0.494118	0.601852	0.647887	0.714777	0.444444	1
0.28	0.68421	0.454545	0.709402	0.261745	0.1875	0.515152	0.123377	0.166667	0.763314	0.886792	0.854545	0.689189	0.714286	0.457944
0.556522	0.153409	0.300291	0.713793	0.267606	0.305085	0.898551	0.14	0.645161	0.622047	0.74	0.670886	0.847458	0.571429	0.615385
0.157895	0.232877	0.206107	0.642857	0.6625	0.401869	0.62	0.163551	0.267516	0.765625	0.738318	0.68421	0.657534	0.418605	0.318841
0.410714	0.228571	0.202381	0.177778	0.584615	0.424658	0.227723	0.168539	0.0833333	0.636364	0.79661	0.633333	0.628205	0.766667	0.875
0.218855	0.428571	0.186992	0.666667	0.222222	0.686747	0.690476	0.425926	0.607692	0.640625	0.5	0.792453	0.705882	0.598837	0.759036
0.927273	0.5	0.236111	0.245283	0.333333	0.188811	0.555556	0.489362	0.847059	0.780488	0.804348	0.645161	0.648649	0.442857	0.549296
0.164384	0.39604	0.341463	0.541872	0.439024	0.212766	0.210526	0.72093	0.792208	0.663158	0.755319	0.68254	0.704545	0.736842	0.44
0.225	0.218182	0.304762	0.254902	0.693878	0.2	0.162393	0.129032	0.764331	0.669355	0.666667	0.723404	0.584158	0.609865	0.450549
0.54902	0.672727	0.564356	0.515789	0.485294	0.566038	0.125	0.85	0.728155	0.20548	0.715909	0.777778	0.660156	0.533333	0.411111
0.292683	0.775862	0.226667	0.647059	0.186047	0.317757	0.188679	0.901316	0.764045	0.731707	0.56	0.746988	0.764151	0.888889	0.578313
0.30137	0.380952	0.294118	0.5	0.715517	0.6	0.245902	0.316547	0.688525	0.602041	0.686486	0.702128	0.648649	0.852459	0.664596
0.194595	0.4018	0.573529	0.194444	0.564417	0.65	0.306452	0.644068	0.531646	0.584906	0.8	0.615894	0.237113	0.651376	0.621951
0.140845	0.199635	0.24	0.285714	0.612403	0.458333	0.698113	0.227468	0.218182	0.704918	0.676692	0.709091	0.72043	0.285	0.435484
0.212121	0.267717	0.216216	0.4375	0.19403	0.83871	0.528736	0.231884	0.923077	0.713044	0.615385	0.716981	0.754386	0.681818	0.188525
0.593407	0.133027	0.333333	0.699187	0.659259	0.605263	0.157407	0.196262	0.567164	0.833333	0.640351	0.659091	0.703297	0.571429	0.212766
0.268657	0.555556	0.15508	0.572727	0.547619	0.23	0.493507	0.782609	0.369565	0.785714	0.629032	0.611111	0.557895	0.588235	0.69863
0.102041	0.564516	0.407767	0.211538	0.428571	0.287234	0.568966	0.294118	0.634921	0.771429	0.636364	0.642857	0.478261	0.6875	0.885246
0.215517	0.647059	0.253012	0.494845	0.193548	0.195122	0.220339	0.267606	0.541667	0.610256	0.791946	0.685864	0.42029	0.376238	0.917647
0.221557	0.470588	0.30303	0.30814	0.247368	0.2	0.652174	0.711864	0.625	0.711864	0.694118	0.663366	0.529412	0.736842	0.584416
0.219828	0.185714	0.195652	0.578512	0.646067	0.248485	0.5875	0.675214	0.582524	0.74375	0.184397	0.714286	0.656805	0.520548	0.707865
0.241758	0.224719	0.183333	0.4	0.728395	0.222772	0.590909	0.582279	0.9	0.559524	0.777778	0.676471	0.606061	0.559702	0.54717
0.14957	0.64486	0.520661	0.655914	0.698925	0.230769	0.75641	0.539326	0.430769	0.618182	0.643678	0.529412	0.633663	0.520548	0.809524
0.176724	0.304348	0.626374	0.733333	0.228571	0.193548	0.219178	0.743363	0.349398	0.66443	0.670808	0.773196	0.744186	0.289474	0.666667
0.175879	0.238532	0.722222	0.236641	0.183673	0.20743	0.651163	0.263158	0.650943	0.659091	0.675214	0.759259	0.615385	0.692308	0.298246
0.169811	0.177215	0.804688	0.265306	0.525	0.233645	0.591398	0.0860927	0.317308	0.707143	0.721311	0.913793	0.697842	0.660944	0.181818
0.219008	0.185185	0.293104	0.25	0.195122	0.5625	0.645503	0.0967742	0.274194	0.688073	0.153061	0.825581	0.686275	0.682927	0.75
0.103448	0.172414	0.361702	0.132013	0.2125	0.550848	0.214286	0.344538	0.669355	0.746154	0.645161	0.764706	0.64	0.622641	0.744681
0.333333	0.175258	0.191781	0.156805	0.252252	0.323077	0.743902	0.318681	0.716418	0.814815	0.653061	0.605769	0.701031	0.617117	0.693069
0.2	0.124183	0.173077	0.149425	0.214724	0.25731	0.242424	0.22541	0.647668	0.864865	0.666667	0.552632	0.618557	0.624434	0.686275
0.718085	0.166667	0.223881	0.136891	0.336032	0.18	0.827907	0.2	0.333333	0.903226	0.644737	0.882353	0.649123	0.664062	0.630952
0.659864	0.469136	0.172932	0.232558	0.546667	0.306818	0.714286	0.553505	0.189655	0.694954	0.714286	0.640625	0.582938	0.65	0.765957
0.418182	0.442211	0.102941	0.292683	0.741497	0.368421	0.746032	0.31579	0.272727	0.774319	0.858586	0.530612	0.72549	0.612403	0.470383
0.214286	0.596154	0.175879	0.202381	0.205882	0.641975	0.533333	0.164557	0.191781	0.852941	0.175258	0.61194	0.904762	0.870422	0.473684
0.12766	0.731343	0.144231	0.604027	0.274194	0.613924	0.732143	0.193182	0.378151	0.702857	0.328358	0.640625	0.708333	0.883249	0.474576
0.557692	0.145833	0.142857	0.142857	0.26087	0.278689	0.22093	0.137546	0.47973	0.666667	0.954545	0.555556	0.619048	0.706422	0.735294
0.226415	0.345454	0.65812	0.571429	0.194079	0.384	0.204546	0.219512	0.465753	0.653061	0.770642	0.636364	0.530864	0.653465	0.55814
0.333333	0.141177	0.72	0.580645	0.617647	0.208054	0.615385	0.181818	0.581699	0.671429	0.579832	0.310811	0.673469	0.485294	0.31746
0.2	0.264706	0.207547	0.269231	0.21831	0.585366	0.630769	0.307692	0.693694	0.638095	0.744444	0.233333	0.565217	0.645833	0.232704
0.842857	0.696078	0.472973	0.413793	0.294872	0.277778	0.54	0.172043	0.486486	0.693878	0.686275	0.688889	0.861314	0.888889	0.608696
0.357895	0.223529	0.535714	0.612903	0.195122	0.169082	0.606557	0.158537	0.485714	0.626374	0.730769	0.660377	0.290123	0.649306	0.6
0.132626	0.210526	0.743243	0.586207	0.270588	0.193416	0.527778	0.721311	0.580645	0.752941	0.72561	0.711111	0.525424	0.666667	0.695652
0.42723	0.171642	0.108911	0.204301	0.565217	0.183486	0.675214	0.382979	0.68421	0.183673	0.755319	0.634615	0.675325	0.477273	0.627119
0.480769	0.139785	0.201183	0.423611	0.192983	0.196429	0.885246	0.181818	0.68	0.604396	0.806723	0.854545	0.72	0.604317	0.708661
0.227273	0.230769	0.46371	0.347826	0.698113	0.22	0.202532	0.367924	0.186047	0.830769	0.893939	0.416667	0.5	0.623656	0.148734
0.15625	0.4	0.209302	0.237288	0.151899	0.643836	0.247934	0.176471	0.646465	0.436364	0.595745	0.73913	0.779412	0.560976	0.575758
0.675676	0.322034	0.154321	0.255556	0.878572	0.518939	0.438597	0.195489	0.262295	0.677966	0.637795	0.328571	0.184397	0.513514	0.588235
0.627119	0.164417	0.753086	0.517647	0.739362	0.673469	0.144654	0.5375	0.270742	0.605634	0.714286	0.220339	0.73494	0.445545	0.768421
0.639053	0.144476	0.767677	0.322314	0.918033	0.514706	0.254546	0.77551	0.319672	0.641509	0.818182	0.613636	0.52	0.342105	0.616667
0.704348	0.618182	0.532609	0.346939	0.693252	0.527778	0.696429	0.575342	0.205882	0.730769	0.825397	0.666667	0.673611	0.697917	0.722222
0.0983607	0.495798	0.138889	0.189189	0.209821	0.290323	0.186667	0.717742	0.0860215	0.857143	0.689922	0.783333	0.56579	0.480916	0.575
0.533333	0.353448	0.687898	0.235849	0.305556	0.164557	0.241936	0.264706	0.224138	0.855769	0.592105	0.777778	0.652174	0.558685	0.886792
0.14	0.709677	0.342857	0.247232	0.209756	0.571429	0.708861	0.190476	0.196629	0.659091	0.675325	0.84058	0.689655	0.660044	0.865672
0.952586	0.703704	0.687943	0.3125	0.156863	0.865248	0.622222	0.210526	0.232759	0.572017	0.77027	0.626374	0.333333	0.590164	0.537037
0.827309	0.2	0.216867	0.358025	0.341772	0.736842	0.209677	0.229508	0.191919	0.535714	0.782051	0.470085	0.8	0.938775	0.398374
0.146982	0.5	0.31579	0.136364	0.660377	0.75	0.264368	0.755102	0.210526	0.645161	0.590476	0.780488	0.586207	0.527273	0.90678
0.167464	0.697368	0.343512	0.539216	0.697368	0.226337	0.555556	0.208955	0.278846	0.888889	0.289062	0.596154	0.625	0.888158	0.494949
0.097561	0.59204	0.309278	0.667939	0.161905	0.333333	0.375	0.124031	0.267857	0.727273	0.658915	0.716667	0.168539	0.55	0.52381
0.15	0.677419	0.152174	0.74026	0.801887	0.765625	0.325	0.178571	0.709677	0.630769	0.60251	0.530973	0.158163	0.591398	0.730159
0.257576	0.21875	0.231884	0.386364	0.238095	0.75	0.185185	0.0747663	0.5	0.638298	0.716216	0.807229	0.288889	0.657534	0.192983
0.21519	0.21519	0.313953	0.264706	0.259259	0.166667	0.320755	0.183099	0.349398	0.872928	0.702065	0.583333	0.303922	0.656716	0.181818
0.613636	0.719512	0.655556	0.5	0.147436	0.333333	0.21164	0.490909	0.333333	0.888889	0.720588	0.545455	0.219512	0.795455	0.574194
0.595506	0.1875	0.26	0.15	0.311475	0.5	0.487903	0.775862	0.317308	0.801418	0.708333	0.68599	0.594203	0.708475	0.820513
0.754386	0.614286	0.427273	0.28	0.596774	0.598131	0.523392	0.83871	0.405405	0.75	0.641791	0.711864	0.617977	0.513158	0.622641
0.785714	0.238806	0.196721	0.424658	0.262295	0.695652	0.255319	0.559322	0.325	0.818182	0.759615	0.623656	0.631579	0.678899	0.672131
0.635294	0.15942	0.148148	0.376812	0.490566	0.057971	0.571429	0.188525	0.849624	0.712	0.698413	0.646154	0.602941	0.651685	0.772277
0.228916	0.277778	0.173077	0.681159	0.200599	0.627451	0.195652	0.3	0.333333	0.764286	0.646341	0.662447	0.544	0.666667	0.795918
0.168421	0.655172	0.180328	0.240105	0.526316	0.815217	0.18018	0.210526	0.240741	0.971831	0.842105	0.622641	0.633803	0.619048	0.78355
0.206278	0.159575	0.336283	0.245614	0.326923	0.149573	0.181818	0.202532	0.241573	0.253333	0.698113	0.6875	0.682927	0.572917	0.813953
0.211111	0.236641	0.259259	0.353658	0.671642	0.15415	0.69863	0.4	0.209091	0.9	0.751861	0.631579	0.355372	0.591065	0.6
0.641975	0.178571	0.135849	0.411765	0.196429	0.117925	0.714286	0.412322	0.214493	0.861702	0.54386	0.672727	0.25	0.275229	0.738938
0.888889	0.559322	0.148883	0.168142	0.145454	0.144828	0.189873	0.142857	0.239316	0.64	0.684931	0.491525	0.568421	0.642857	0.711111
0.36	0.190476	0.620968	0.233333	0.333333	0.298969	0.237288	0.206897	0.216749	0.747253	0.672414	0.736842	0.589091	0.209302	0.809524
0.337209	0.346154	0.227941	0.226667	0.253968	0.24026	0.308411	0.217391	0.449367	0.625	0.286713	0.742424	0.633803	0.692308	0.62676
0.168889	0.348837	0.638889	0.621622	0.213115	0.151899	0.440678	0.239583	0.630137	0.569149	0.774775	0.674699	0.639344	0.636364	0.796296
0.191489	0.171233	0.686047	0.652778	0.269231	0.186047	0.422222	0.121495	0.572727	0.708955	0.679245	0.604938	0.613333	0.639535	0.927536
0.52	0.883721	0.746193	0.5	0.223404	0.266667	0.916667	0.451219	0.281915	0.666667	0.68254	0.458333	0.752941	0.535545	0.592593
0.142857	0.651515	0.283582	0.272727	0.163265	0.711111	0.828179	0.691358	0.415584	0.727273	0.834862	0.610526	0.552632	0.732283	0.642105
0.173333	0.219178	0.646018	0.146552	0.176136	0.811321	0.583333	0.413333	0.660714	0.723214	0.686275	0.881356	0.272727	0.685083	0.566327
0.628959	0.184931	0.672131	0.271186	0.778547	0.192412	0.285714	0.512195	0.180556	0.597701	0.640496	0.40566	0.48	0.657343	0.660714
0.25	0.214286	0.622378	0.423313	0.72973	0.285714	0.230769	0.648649	0.114286	0.64	0.720588	0.8	0.712418	0.849057	0.970874
0.103896	0.224242	0.28	0.533333	0.431373	0.761905	0.169811	0.5375	0.0972222	0.723077	0.737288	0.192771	0.61194	0.551181	0.794521
0.141304	0.212963	0.671642	0.714286	0.263889	0.734266	0.154799	0.262295	0.496894	0.72093	0.621951	0.746835	0.607143	0.606838	0.603448
0.755102	0.254717	0.267123	0.574713	0.255319	0.862745	0.607143	0.851852	0.44898	0.669903	0.255102	0.815385	0.693069	0.752809	0.575758
0.213198	0.25	0.209302	0.192513	0.296296	0.712871	0.277778	0.942529	0.717391	0.818182	0.217877	0.54386	0.526316	0.660606	0.794643
0.266667	0.2	0.273171	0.714286	0.209302	0.552795	0.142857	0.636364	0.363636	0.550562	0.185328	0.612903	0.4	0.731183	0.745763
0.259067	0.5	0.318182	0.735294	0.227848	0.26	0.169492	0.42	0.269231	0.733333	0.187406	0.539683	0.602151	0.598266	0.497976
0.704545	0.850679	0.292857	0.441559	0.177215	0.696133	0.295775	0.134146	0.204545	0.666667	0.206897	0.695652	0.716981	0.671053	0.105263
0.666667	0.733333	0.23913	0.313559	0.238095	0.155172	0.725807	0.173333	0.252308	0.1875	0.812866	0.638554	0.75	0.454545	0.654762
0.621622	0.546099	0.105263	0.460526	0.393733	0.147541	0.927711	0.265823	0.527027	0.605634	0.666667	0.555556	0.715517	0.469697	0.752577
0.285714	0.446154	0.231884	0.384615	0.126761	0.127907	0.165049	0.393064	0.746032	0.655914	0.708502	0.626168	0.836538	0.671875	0.652174
0.230769	0.25	0.209205	0.270968	0.189394	0.376471	0.466667	0.525	0.170455	0.895349	0.668874	0.444444	0.290909	0.739884	0.674419
0.239264	0.492063	0.551282	0.680851	0.246753	0.181672	0.224138	0.495413	0.658654	0.65812	0.90411	0.714286	0.228395	0.62	0.55
0.333333	0.204301	0.145299	0.163265	0.196429	0.6	0.166667	0.607143	0.197969	0.846154	0.533333	0.655738	0.275591	0.682927	0.4
0.432	0.130435	0.189189	0.212963	0.248447	0.213115	0.207547	0.358491	0.870504	0.8375	0.793651	0.691589	0.282353	0.6787	0.711111
0.173184	0.196429	0.233333	0.3	0.229508	0.407407	0.256881	0.39196	0.816667	0.703125	0.783333	0.535714	0.207547	0.561644	0.54717
0.111111	0.153846	0.664557	0.297619	0.150376	0.677083	0.566667	0.362069	0.641975	0.468354	0.8	0.679245	0.680412	0.4	0.611111
0.0714286	0.208333	0.627451	0.160494	0.147541	0.244019	0.25	0.166667	0.675472	0.825397	0.568627	0.594595	0.74375	0.595238	0.733333
0.368421	0.137255	0.441624	0.470852	0.421687	0.54902	0.142857	0.164179	0.733333	0.622549	0.792453	0.653061	0.672414	0.759259	0.712644
0.567376	0.276596	0.321429	0.626866	0.695652	0.279412	0.627451	0.275862	0.617284	0.75	0.392308	0.173077	0.673684	0.836538	0.194444
0.168	0.186916	0.255034	0.467533	0.412698	0.12844	0.5	0.623318	0.560976	0.693548	0.611842	0.714286	0.61039	0.781955	0.298246
0.269841	0.211538	0.223077	0.738095	0.421875	0.188976	0.7	0.723404	0.676923	0.671053	0.68421	0.576923	0.568421	0.793578	0.207792
0.193237	0.126531	0.187826	0.504065	0.179245	0.353846	0.173077	0.213333	0.28866	0.96	0.672131	0.722222	0.183206	0.68	0.943396
0.152019	0.333333	0.521739	0.178082	0.642487	0.610294	0.56701	0.636364	0.266667	0.966667	0.6875	0.705882	0.182353	0.883333	0.452381
0.175439	0.307692	0.327273	0.56	0.625	0.6375	0.588889	0.239583	0.316667	0.662651	0.676768	0.6	0.142857	0.678571	0.33121
0.253731	0.109091	0.318182	0.2	0.296703	0.235294	0.690909	0.96	0.233766	0.655738	0.642857	0.446429	0.674699	0.758065	0.683333
0.315068	0.259912	0.271084	0.608247	0.37037	0.244275	0.216667	0.108333	0.138889	0.616667	0.53125	0.674157	0.516529	0.605263	0.588235
0.213115	0.142857	0.158273	0.629371	0.355073	0.263158	0.15942	0.530488	0.444444	0.523077	0.64	0.630435	0.575221	0.548223	0.695652
0.272727	0.614286	0.631206	0.328125	0.10274	0.0967742	0.378378	0.731343	0.65	0.566667	0.646154	0.44086	0.604	0.0801887	0.473684
0.596154	0.378378	0.301075	0.265823	0.291339	0.177778	0.144445	0.590164	0.903846	0.714286	0.57672	0.183908	0.177632	0.694915	0.964286
0.235294	0.113208	0.278481	0.248227	0.180921	0.5	0.596154	0.510638	0.76506	0.809524	0.954545	0.728395	0.65625	0.42	0.554688
0.630952	0.214286	0.181818	0.317073	0.544828	0.287879	0.48	0.3	0.699115	0.686747	0.573333	0.455882	0.738636	0.62963	0.313131
0.21875	0.478261	0.307692	0.37234	0.197674	0.115385	0.826923	0.145161	0.257812	0.515528	0.557692	0.427556	0.72	0.610932	0.663265
0.170732	0.551724	0.157068	0.55	0.626168	0.195946	0.125	0.260417	0.276423	0.5	0.688525	0.728814	0.635417	0.694915	0.706349
0.247126	0.610577	0.154762	0.193182	0.537037	0.514019	0.648352	0.2625	0.50211	0.51087	0.712644	0.636364	0.864407	0.797297	0.864865
0.163462	0.326087	0.220339	0.184874	0.701613	0.438597	0.670455	0.431818	0.491803	0.866667	0.605405	0.87037	0.779412	0.630137	0.88
0.442623	0.371429	0.25641	0.61157	0.388889	0.644444	0.753623	0.458333	0.604651	0.603175	0.661539	0.807018	0.61194	0.678899	0.492754
0.272727	0.262626	0.224719	0.13913	0.180556	0.774194	0.336449	0.421488	0.440476	0.716981	0.641026	0.463636	0.603896	0.638298	0.632258
0.698113	0.27459	0.893939	0.280702	0.181818	0.703704	0.258065	0.192308	0.175258	0.470588	0.775	0.35	0.6	0.88	0.598291
0.343164	0.298507	0.904762	0.214286	0.261905	0.747748	0.264706	0.46	0.192308	0.802326	0.786885	0.708861	0.291667	0.238532	0.588889
0.173367	0.192308	0.605839	0.638889	0.294118	0.68421	0.080925	0.567568	0.634259	0.698473	0.774691	0.277108	0.220339	0.266667	0.715909
0.259259	0.530612	0.714286	0.338983	0.178082	0.520833	0.709302	0.5625	0.639535	0.60396	0.840426	0.148649	0.855072	0.269841	0.83871
0.140845	0.224719	0.49	0.301887	0.216867	0.916667	0.746836	0.28	0.676056	0.510638	0.714286	0.146342	0.695652	0.277108	0.745098
0.240876	0.176471	0.382979	0.258333	0.758621	0.936709	0.761905	0.773585	0.828571	0.641509	0.273585	0.158537	0.66129	0.632353	0.622641
0.663934	0.22619	0.192983	0.666667	0.709677	0.6	0.727273	0.171053	0.8625	0.316177	0.28	0.766234	0.72	0.496622	0.901639
0.568627	0.487805	0.262295	0.185185	0.2	0.48421	0.642276	0.181034	0.848101	0.300546	0.810976	0.583333	0.7	0.8	0.180516
0.341772	0.214286	0.151203	0.737557	0.292308	0.709091	0.669173	0.125	0.257143	0.264706	0.75188	0.61194	0.380952	0.433333	0.223881
0.754386	0.24	0.417544	0.737705	0.2125	0.854545	0.580645	0.419786	0.76087	0.273109	0.58125	0.54902	0.578125	0.509434	0.128571
0.483333	0.0666667	0.618257	0.328571	0.225166	0.276596	0.72	0.230769	0.6	0.758621	0.58209	0.225	0.603448	0.276596	0.223881
0.166886	0.27972	0.530303	0.511628	0.438597	0.277778	0.458824	0.238876	0.266667	0.898305	0.179104	0.666667	0.727273	0.322034	0.206897
0.7625	0.227848	0.658537	0.206897	0.205607	0.395522	0.829787	0.218391	0.798762	0.686441	0.714286	0.616667	0.530055	0.558638	0.139194
0.690722	0.333333	0.186667	0.186529	0.224299	0.209302	0.773913	0.674419	0.535714	0.24671	0.746835	0.864198	0.591667	0.681818	0.954545
0.598039	0.103448	0.266187	0.246753	0.219512	0.193333	0.45055	0.752577	0.478964	0.775	0.6	0.7	0.232323	0.598592	0.666667
0.342857	0.661017	0.126582	0.333333	0.232143	0.190476	0.358779	0.773399	0.186813	0.627273	0.8	0.638298	0.62069	0.680412	0.643312
0.7	0.189189	0.206522	0.279221	0.839161	0.266667	0.130952	0.575	0.556962	0.547009	0.549618	0.647436	0.591928	0.609375	0.711864
0.134615	0.2	0.536585	0.24	0.539823	0.150538	0.144928	0.8	0.539683	0.674419	0.666667	0.666667	0.652778	0.593407	0.649351
0.213992	0.132353	0.164384	0.646154	0.292135	0.145454	0.098361	0.952663	0.616438	0.569231	0.650602	0.151899	0.410256	0.397727	0.185714
0.0972222	0.333333	0.192926	0.214286	0.309859	0.716981	0.125	0.936508	0.378378	0.857143	0.8	0.135417	0.892857	0.803738	0.663636
0.189189	0.37931	0.154839	0.253731	0.192105	0.219048	0.329114	0.244444	0.824742	0.770833	0.565217	0.184615	0.809783	0.607843	0.693878
0.595745	0.295082	0.242857	0.742268	0.173913	0.3625	0.203125	0.233645	0.194444	0.709402	0.626506	0.135593	0.777778	0.710191	0.761658
0.199248	0.194444	0.216495	0.261905	0.465278	0.263158	0.666667	0.5	0.75	0.769608	0.833333	0.442857	0.727749	0.683333	0.702703
0.441177	0.173913	0.275	0.280488	0.484076	0.5625	0.172065	0.21519	0.659091	0.714286	0.218045	0.397959	0.642857	0.670886	0.591837
0.679104	0.704545	0.333333	0.653333	0.122449	0.19403	0.147059	0.2	0.688525	0.559322	0.114035	0.652778	0.164179	0.598726	0.576923
0.69697	0.621622	0.487179	0.254717	0.234637	0.594972	0.614286	0.76	0.843137	0.640394	0.307692	0.708333	0.914062	0.947368	0.951219
0.188889	0.407323	0.201219	0.253165	0.169014	0.210526	0.311111	0.186441	0.234568	0.778947	0.608	0.61157	0.738462	0.238095	0.104651
0.7	0.622951	0.189394	0.309091	0.207792	0.202247	0.66129	0.728261	0.226415	0.614493	0.621622	0.559322	0.780702	0.529412	0.732026
0.804878	0.618182	0.293104	0.658333	0.177419	0.590909	0.686957	0.75	0.252174	0.65625	0.72807	0.709091	0.717647	0.137931	0.922581
0.622641	0.253521	0.164286	0.721311	0.200669	0.2	0.590361	0.529915	0.913462	0.576923	0.545455	0.754717	0.62963	0.573913	0.257353
0.651515	0.834532	0.194969	0.426087	0.220588	0.190217	0.73913	0.714286	0.138775	0.630769	0.774775	0.438356	0.8	0.414286	0.390244
0.230769	0.21875	0.294118	0.328358	0.71875	0.202985	0.620455	0.685185	0.232394	0.616162	0.655172	0.706667	0.924051	0.523365	0.348624
0.365385	0.23622	0.468354	0.31746	0.310345	0.285714	0.555556	0.258064	0.245614	0.612903	0.649123	0.62	0.914062	0.761905	0.633333
0.811765	0.157303	0.259259	0.265625	0.509434	0.25	0.321429	0.711111	0.107143	0.534247	0.409396	0.626168	0.766234	0.605691	0.646465
0.185185	0.142857	0.190476	0.327586	0.39	0.25	0.62254	0.288136	0.622951	0.593407	0.614286	0.586207	0.588235	0.784173	0.146342
0.162791	0.355556	0.21656	0.689922	0.240876	0.659236	0.534483	0.212963	0.253165	0.669422	0.572917	0.731343	0.721519	0.651515	0.36
0.256637	0.780488	0.183333	0.1875	0.150685	0.796178	0.145455	0.191489	0.197674	0.644444	0.579439	0.571429	0.552239	0.736842	0.477589
0.611111	0.25	0.112245	0.4	0.430769	0.264151	0.258427	0.297297	0.317647	0.608939	0.396226	0.772152	0.477778	0.630137	0.689394
0.15	0.209677	0.519231	0.214844	0.302326	0.180556	0.248227	0.277778	0.698113	0.820225	0.683616	0.568627	0.647059	0.542857	0.654545
0.333333	0.226562	0.311828	0.404908	0.140625	0.219653	0.217391	0.496241	0.698413	0.793651	0.617647	0.219178	0.598726	0.245902	0.762712
0.285171	0.16875	0.217391	0.269504	0.549451	0.173611	0.579832	0.747191	0.619048	0.627027	0.517857	0.171171	0.655172	0.521127	0.688889
0.118644	0.15	0.276923	0.682081	0.15493	0.134615	0.806452	0.507246	0.15	0.185185	0.868421	0.16129	0.808989	0.621622	0.764045
0.492754	0.451923	0.84127	0.193833	0.269481	0.153179	0.243243	0.662162	0.182609	0.611111	0.774648	0.931507	0.550336	0.633333	0.825
0.205357	0.20339	0.206897	0.148649	0.203209	0.269231	0.569024	0.614035	0.307692	0.758621	0.606557	0.925	0.884211	0.522388	0.692308
0.242105	0.542857	0.218182	0.15864	0.157895	0.280899	0.678571	0.75	0.5	0.647059	0.57971	0.627119	0.673469	0.66129	0.511364
0.130435	0.615385	0.288889	0.257576	0.193878	0.78481	0.530303	0.879121	0.238095	0.765625	0.282353	0.690141	0.59	0.714286	0.589744
0.697479	0.711111	0.514493	0.264706	0.141026	0.283871	0.7125	0.441559	0.645833	0.874126	0.815069	0.436364	0.75	0.59887	0.631579
0.37037	0.184874	0.792453	0.461078	0.304348	0.464789	0.64375	0.196078	0.329192	0.808383	0.913793	0.616162	0.592593	0.8	0.5
0.266667	0.5125	0.605634	0.388889	0.27551	0.08	0.245283	0.468085	0.297297	0.876033	0.654545	0.566667	0.455696	0.701219	0.82
0.190476	0.62069	0.810219	0.379747	0.58	0.180791	0.178378	0.15625	0.747127	0.531646	0.7	0.591837	0.254902	0.754098	0.68421
0.230769	0.181818	0.164557	0.358209	0.49	0.196721	0.203252	0.222222	0.348485	0.590909	0.6	0.382979	0.574074	0.788462	0.557143
0.64	0.186207	0.218182	0.571429	0.581921	0.197368	0.659574	0.192308	0.214286	0.818898	0.711111	0.231482	0.676191	0.84	0.632653
0.171717	0.227273	0.230769	0.525424	0.257426	0.209205	0.181818	0.981013	0.357143	0.648148	0.683544	0.235294	0.965517	0.563636	0.702128
0.395522	0.507042	0.193103	0.608151	0.197531	0.739884	0.630435	0.636364	0.304348	0.846154	0.954023	0.134497	0.39604	0.715909	0.701299
0.222222	0.178082	0.18421	0.285714	0.197917	0.668342	0.851852	0.344828	0.211538	0.803571	0.281553	0.666667	0.511628	0.697674	0.709302
0.280543	0.142857	0.258064	0.315315	0.842857	0.169014	0.87234	0.614679	0.494382	0.55921	0.705128	0.651515	0.765766	0.53211	0.708333
0.361702	0.122449	0.106383	0.44898	0.273809	0.177305	0.714286	0.147059	0.682353	0.686217	0.412556	0.641026	0.447619	0.675	0.377358
0.170543	0.126866	0.235294	0.520548	0.316327	0.145454	0.754098	0.4875	0.699531	0.56579	0.5375	0.394286	0.295455	0.709302	0.730159
0.641509	0.159509	0.188406	0.339623	0.300518	0.109091	0.723077	0.741379	0.576087	0.532934	0.54359	0.794521	0.588235	0.653509	0.756098
0.3	0.461539	0.218274	0.415584	0.617886	0.3	0.107143	0.426829	0.625	0.52809	0.556604	0.640625	0.837607	0.72549	0.686391
0.578431	0.584615	0.550459	0.53	0.227848	0.175439	0.290909	0.288044	0.538462	0.413174	0.732394	0.837838	0.166667	0.653543	0.538462
0.583333	0.353933	0.199275	0.232804	0.590278	0.292308	0.276316	0.160919	0.126761	0.567901	0.547718	0.623377	0.268293	0.685393	0.654661
0.537736	0.25	0.31579	0.270916	0.268518	0.301282	0.625	0.220779	0.261905	0.781818	0.590674	0.595238	0.621359	0.504587	0.681818
0.141177	0.228571	0.223684	0.201835	0.25	0.195652	0.507692	0.608696	0.190476	0.738095	0.291262	0.448598	0.683453	0.525424	0.189873
0.209302	0.171429	0.147727	0.209091	0.419355	0.212121	0.535714	0.712871	0.826087	0.5625	0.401961	0.365385	0.631579	0.631148	0.215054
0.202899	0.161491	0.306859	0.21875	0.233333	0.462687	0.637681	0.567164	0.252632	0.545455	0.645051	0.795918	0.383333	0.55	0.113924
0.269663	0.194444	0.560748	0.425197	0.30303	0.195804	0.648438	0.12963	0.533333	0.631579	0.755814	0.686567	0.744681	0.615385	0.275862
0.207317	0.211765	0.151515	0.612245	0.31746	0.621951	0.669903	0.255814	0.156442	0.651163	0.473684	0.846154	0.66	0.532467	0.148148
0.174757	0.5	0.236486	0.68932	0.682692	0.310811	0.183333	0.732143	0.615385	0.578947	0.492958	0.526316	0.642276	0.68617	0.752315
0.205047	0.588235	0.117871	0.31579	0.615385	0.275862	0.142857	0.833333	0.719298	0.628959	0.52	0.252066	0.311688	0.769231	0.823529
0.119658	0.594595	0.376963	0.7625	0.648936	0.32	0.319149	0.35625	0.626866	0.571429	0.661017	0.693548	0.648936	0.65625	0.91875
0.190476	0.698795	0.666667	0.34375	0.516667	0.25	0.148649	0.814815	0.815534	0.927536	0.622517	0.768	0.540984	0.636364	0.909091
0.276382	0.549296	0.533333	0.167939	0.633803	0.252336	0.144828	0.831461	0.212598	0.644295	0.603448	0.607595	0.197183	0.608108	0.794643
0.481482	0.206107	0.581081	0.227723	0.674419	0.324324	0.148649	0.208333	0.137255	0.652406	0.746988	0.685714	0.630952	0.874286	0.159575
0.269231	0.203008	0.476923	0.284483	0.583333	0.615385	0.207317	0.165468	0.225806	0.634804	0.442308	0.81579	0.8125	0.52	0.895105
0.279412	0.657895	0.641509	0.488636	0.255319	0.192308	0.645833	0.21875	0.21608	0.619048	0.338462	0.698113	0.202381	0.65	0.506329
0.545455	0.232877	0.423077	0.351351	0.336842	0.537313	0.703704	0.813333	0.591549	0.731343	0.236453	0.769231	0.698925	0.864865	0.577778
0.108108	0.522388	0.567568	0.871428	0.344828	0.704545	0.538462	0.908046	0.655914	0.677966	0.228723	0.808511	0.817204	0.579365	0.555556
0.530612	0.204082	0.268518	0.311321	0.149533	0.28421	0.143885	0.243902	0.545455	0.806818	0.447619	0.731183	0.456044	0.742857	0.607143
0.236504	0.280374	0.138211	0.360656	0.149254	0.403727	0.309278	0.69697	0.483606	0.572464	0.79235	0.75	0.651429	0.751479	0.385621
0.204545	0.492537	0.101124	0.259259	0.6	0.42029	0.635714	0.622517	0.430233	0.704918	0.259615	0.15	0.267857	0.662577	0.681159
0.607843	0.485714	0.564286	0.325843	0.174699	0.231884	0.917647	0.686747	0.219178	0.538462	0.162162	0.596154	0.716129	0.695652	0.754717
0.101449	0.159091	0.491909	0.244898	0.2	0.408046	0.671875	0.152174	0.514286	0.701657	0.61194	0.892308	0.709677	0.691489	0.613333
0.565217	0.163265	0.540984	0.817073	0.217391	0.195946	0.171429	0.679012	0.548387	0.48	0.727273	0.762712	0.664596	0.204	0.837662
0.146154	0.208791	0.593496	0.143885	0.38	0.192308	0.192857	0.5	0.275	0.702381	0.632911	0.795918	0.721311	0.267366	0.611111
0.148148	0.142857	0.283784	0.321429	0.132076	0.29902	0.753623	0.175676	0.228916	0.618421	0.816901	0.637681	0.587156	0.627389	0.761194
0.644928	0.182927	0.232143	0.350769	0.19863	0.757576	0.292683	0.153846	0.218391	0.608	0.672727	0.671053	0.388889	0.61194	0.625
0.227586	0.693878	0.165138	0.203704	0.246753	0.240741	0.26087	0.239264	0.795918	0.737374	0.347222	0.225	0.746269	0.27907	0.225
0.204545	0.803347	0.0779221	0.55	0.16129	0.173554	0.849057	0.608696	0.661972	0.71123	0.686747	0.166667	0.357143	0.351955	0.0900901
0.244019	0.142012	0.217391	0.291391	0.58042	0.661539	0.238532	0.426667	0.149701	0.607143	0.797297	0.806818	0.187702	0.610526	0.277778
0.18663	0.21875	0.471591	0.278846	0.218978	0.644737	0.2	0.633333	0.666667	0.72973	0.612069	0.666667	0.623188	0.623529	0.575419
0.322957	0.425926	0.621359	0.173333	0.206897	0.576271	0.206061	0.490566	0.504348	0.397727	0.53012	0.686275	0.529412	0.815668	0.692308
0.151515	0.636364	0.359551	0.438597	0.2	0.705036	0.159722	0.714286	0.61413	0.613402	0.591837	0.679245	0.711864	0.833333	0.639535
0.67	0.111111	0.81579	0.240196	0.351648	0.696202	0.469388	0.755556	0.375	0.571429	0.703971	0.669643	0.618056	0.486111	0.907895
0.167539	0.177419	0.183673	0.279412	0.205128	0.23913	0.65942	0.730769	0.134831	0.645833	0.554054	0.690909	0.0782609	0.543689	0.793103
0.139535	0.323308	0.35514	0.244898	0.188597	0.25	0.433333	0.713514	0.181818	0.604396	0.670886	0.192308	0.621212	0.475247	0.7
0.46988	0.290323	0.314286	0.113208	0.310345	0.208333	0.563107	0.6875	0.6625	0.694915	0.656934	0.542373	0.48	0.671233	0.659091
0.184466	0.142857	0.209302	0.298387	0.442623	0.205128	0.53125	0.8125	0.775	0.862069	0.668874	0.759494	0.607477	0.541667	0.581028
0.671533	0.381818	0.269663	0.702703	0.678571	0.35	0.685315	0.277778	0.666667	0.424419	0.555556	0.789474	0.664	0.826087	0.792683
0.672131	0.130435	0.28169	0.52	0.478261	0.5	0.659574	0.376623	0.248588	0.604167	0.533333	0.891304	0.708333	0.794118	0.557377
0.125926	0.190662	0.419355	0.662162	0.710526	0.806452	0.456522	0.171053	0.360656	0.760684	0.631579	0.854369	0.836565	0.598784	0.677966
0.41	0.235294	0.309859	0.683761	0.155556	0.241379	0.19685	0.351562	0.175	0.726829	0.577586	0.532258	0.532374	0.607955	0.738739
0.165289	0.663158	0.144578	0.284264	0.161539	0.102941	0.581081	0.12987	0.354331	0.206061	0.660377	0.531915	0.710526	0.650485	0.53012
0.530435	0.239726	0.490323	0.378571	0.490385	0.396552	0.159509	0.701754	0.330357	0.681416	0.69258	0.465517	0.583333	0.119048	0.711864
0.240741	0.477064	0.149425	0.127119	0.639175	0.230769	0.677966	0.418605	0.150568	0.607595	0.38806	0.163636	0.545455	0.571429	0.857143
0.167832	0.5	0.225	0.133333	0.884058	0.263158	0.70229	0.340909	0.211679	0.705882	0.589286	0.5	0.764706	0.865922	0.609195
0.621951	0.264706	0.246154	0.230769	0.477612	0.236066	0.207792	0.240385	0.789474	0.7	0.522222	0.725	0.628572	0.497143	0.666667
0.188889	0.88	0.27439	0.365079	0.223077	0.360656	0.661017	0.592593	0.589041	0.822581	0.656716	0.666667	0.62766	0.535055	0.652482
0.272727	0.217125	0.29932	0.169811	0.851064	0.275	0.191781	0.290323	0.679012	0.760563	0.586207	0.844444	0.291667	0.453608	0.60241
0.609023	0.409836	0.185714	0.386503	0.72	0.237288	0.564516	0.445454	0.711538	0.636364	0.563218	0.733333	0.824176	0.455224	0.424779
0.590361	0.203125	0.282051	0.257143	0.125	0.2	0.53	0.259494	0.488372	0.615385	0.596491	0.645161	0.174359	0.494382	0.628834
0.672414	0.225	0.216216	0.42029	0.247706	0.322034	0.417266	0.263158	0.641414	0.206349	0.881356	0.529412	0.237288	0.63125	0.776316
0.211538	0.31579	0.744	0.658451	0.689441	0.629032	0.172414	0.623188	0.56	0.491304	0.745902	0.688525	0.8375	0.633745	0.344262
0.146067	0.184874	0.832117	0.336135	0.141026	0.568182	0.472222	0.197183	0.227273	0.50495	0.6	0.59375	0.787611	0.573034	0.666667
0.647059	0.254902	0.145161	0.305263	0.186047	0.693182	0.346405	0.230769	0.302521	0.8	0.579439	0.701987	0.694444	0.149254	0.679245
0.493151	0.672131	0.759036	0.26087	0.271493	0.291667	0.483051	0.230769	0.248408	0.682353	0.711864	0.208696	0.8	0.601695	0.666667
0.803419	0.207547	0.369565	0.313953	0.211538	0.288044	0.928571	0.754237	0.566138	0.623932	0.764706	0.223529	0.730159	0.694118	0.347826
0.133676	0.19403	0.302817	0.328947	0.146342	0.658228	0.605769	0.391304	0.473684	0.727273	0.299145	0.47541	0.169811	0.674641	0.822785
0.0547945	0.54902	0.282609	0.571429	0.311475	0.178862	0.185185	0.196078	0.633333	0.26506	0.623529	0.415094	0.516129	0.407407	0.648438
0.197674	0.659091	0.268329	0.294118	0.2	0.182692	0.944444	0.15	0.536585	0.666667	0.657534	0.885714	0.7125	0.819149	0.704918
0.0630631	0.25	0.253846	0.296703	0.589286	0.340206	0.794872	0.64	0.651429	0.682353	0.770492	0.622951	0.691824	0.869863	0.695238
0.8	0.20339	0.170659	0.308642	0.222222	0.215385	0.169014	0.164557	0.740741	0.673469	0.595588	0.495575	0.617647	0.882353	0.633663
0.151961	0.212963	0.268033	0.21164	0.18	0.156425	0.435484	0.789189	0.508197	0.507463	0.602941	0.24	0.774194	0.895238	0.617284
0.145161	0.344444	0.130769	0.178082	0.591463	0.25	0.682927	0.844444	0.777778	0.664122	0.694118	0.425926	0.755814	0.928177	0.595506
0.176796	0.232044	0.146417	0.567164	0.294118	0.310078	0.777778	0.711864	0.37415	0.866667	0.577586	0.64557	0.686486	0.585284	0.486842
0.618421	0.375	0.0869565	0.204545	0.252252	0.194704	0.666667	0.376471	0.605634	0.4	0.666667	0.363636	0.58156	0.764706	0.622727
0.303571	0.22449	0.32	0.507317	0.125	0.628572	0.438597	0.705426	0.268293	0.904412	0.56	0.538462	0.709677	0.527132	0.242105
0.345454	0.54386	0.345238	0.275	0.26129	0.594828	0.575472	0.32	0.281553	0.671329	0.688312	0.745902	0.526316	0.929825	0.259259
0.147826	0.318182	0.233766	0.227907	0.771429	0.621622	0.269841	0.541667	0.186047	0.554217	0.666667	0.816092	0.471698	0.478261	0.34
0.204082	0.170213	0.189474	0.255319	0.185185	0.180617	0.193182	0.461539	0.108108	0.868217	0.244156	0.72043	0.857143	0.503356	0.236842
0.69	0.221591	0.576923	0.306667	0.1875	0.375796	0.1	0.334587	0.651007	0.5	0.456	0.62	0.789474	0.663462	0.25
0.258621	0.283333	0.281046	0.19697	0.339506	0.244493	0.615385	0.361538	0.709877	0.57	0.745763	0.795455	0.513514	0.818966	0.602273
0.27907	0.180328	0.302469	0.183521	0.244898	0.140351	0.110577	0.294118	0.64	0.53271	0.494444	0.635135	0.795031	0.811828	0.7
0.180328	0.176166	0.151624	0.410959	0.280992	0.556962	0.157895	0.378641	0.575	0.589286	0.412698	0.682243	0.713178	0.777778	0.533708
0.6	0.254545	0.214286	0.292683	0.203008	0.423729	0.15493	0.54386	0.641791	0.406593	0.275862	0.591837	0.9	0.524862	0.674419
0.203704	0.166667	0.268987	0.242604	0.291845	0.147541	0.211539	0.50495	0.459677	0.591837	0.358025	0.714286	0.823529	0.726115	0.6
0.154412	0.123457	0.133333	0.333333	0.298507	0.227723	0.214286	0.213115	0.241379	0.644144	0.476923	0.571429	0.741259	0.575107	0.666667
0.705	0.462687	0.156028	0.274194	0.201754	0.42029	0.686869	0.266055	0.705263	0.686275	0.346667	0.822222	0.723404	0.639535	0.704545
0.149254	0.614035	0.206278	0.375	0.65873	0.285714	0.711111	0.145833	0.625	0.892473	0.641791	0.528302	0.583333	0.719008	0.742424
0.117904	0.168317	0.273585	0.288066	0.194631	0.25	0.183099	0.18107	0.833333	0.693878	0.375	0.686747	0.830189	0.821656	0.73064
0.177419	0.423077	0.212766	0.592	0.175676	0.196532	0.183206	0.448718	0.602564	0.596385	0.54386	0.68254	0.728814	0.693878	0.690083
0.293706	0.44186	0.648649	0.278689	0.211111	0.271889	0.706349	0.375	0.609756	0.701299	0.69697	0.619469	0.563636	0.292035	0.891429
0.18427	0.186747	0.514706	0.303922	0.216867	0.268116	0.35	0.242857	0.643836	0.468085	0.764045	0.610169	0.545455	0.799256	0.673913
0.294118	0.193182	0.171053	0.328571	0.488636	0.640625	0.350365	0.791045	0.271739	0.407767	0.685801	0.830769	0.797619	0.244755	0.62963
0.176471	0.171875	0.596154	0.709302	0.103448	0.555556	0.614458	0.220339	0.313253	0.678899	0.712644	0.829787	0.47561	0.767857	0.469388
0.606061	0.202703	0.596639	0.338235	0.375	0.193548	0.586207	0.248366	0.867347	0.85	0.4	0.933884	0.303571	0.503497	0.9125
0.163265	0.369565	0.446808	0.522388	0.660714	0.189189	0.585586	0.397436	0.839506	0.686567	0.458763	0.655172	0.883929	0.486239	0.777778
0.306123	0.211382	0.554913	0.540741	0.244898	0.216216	0.174603	0.245902	0.282857	0.873016	0.6	0.57971	0.706667	0.810714	0.482759
0.929825	0.147353	0.483146	0.328358	0.234375	0.27451	0.6	0.851064	0.823529	0.779661	0.657143	0.428571	0.581395	0.693878	0.854839
0.550725	0.142322	0.253521	0.531469	0.219378	0.204082	0.75	0.172414	0.245902	0.842105	0.647059	0.578947	0.572519	0.811594	0.508197
0.28125	0.15942	0.40367	0.610811	0.101695	0.259259	0.18	0.55914	0.558823	0.578125	0.719101	0.274039	0.586667	0.38961	0.417582
0.25	0.111682	0.51417	0.183673	0.235897	0.78	0.4125	0.616071	0.6875	0.675325	0.724638	0.603175	0.641791	0.85	0.551136
0.0246914	0.123077	0.183673	0.27451	0.597561	0.265306	0.581818	0.155556	0.617188	0.66	0.275	0.617021	0.683544	0.642857	0.626168
0.638298	0.382716	0.207254	0.341772	0.0895522	0.28125	0.15493	0.254717	0.788462	0.698413	0.75	0.571429	0.704225	0.933333	0.390805
0.204082	0.20354	0.125	0.891775	0.625	0.229885	0.275641	0.134328	0.344444	0.351145	0.25	0.741177	0.564356	0.8	0.607143
0.661765	0.777778	0.120654	0.202899	0.597561	0.145985	0.529412	0.821918	0.193548	0.690141	0.775	0.232558	0.638554	0.458613	0.697674
0.210526	0.264368	0.172297	0.180328	0.593023	0.352941	0.578431	0.346939	0.28777	0.852941	0.626582	0.588235	0.68421	0.477707	0.813953
0.610779	0.232759	0.195531	0.298851	0.23913	0.225664	0.793104	0.586207	0.730458	0.753425	0.578571	0.653061	0.666667	0.659864	0.71831
0.203125	0.216216	0.183673	0.263889	0.186916	0.108434	0.737705	0.547619	0.836066	0.604167	0.767442	0.652174	0.866667	0.595745	0.913043
0.141304	0.181818	0.482456	0.3	0.185185	0.756757	0.364103	0.413793	0.638462	0.980198	0.634146	0.711111	0.719101	0.753247	0.709821
0.514286	0.285714	0.135135	0.184466	0.707071	0.671141	0.526882	0.166667	0.676	0.632653	0.647059	0.603448	0.364865	0.6	0.515151
0.24	0.254545	0.538462	0.209302	0.592068	0.589286	0.322581	0.123457	0.949091	0.133333	0.181818	0.660377	0.598485	0.7	0.676923
0.267516	0.198473	0.607143	0.15748	0.343284	0.206897	0.90411	0.850746	0.922222	0.834586	0.66129	0.68254	0.8625	0.673469	0.720588
0.177419	0.290909	0.592233	0.214022	0.252	0.233333	0.875	0.227273	0.449736	0.213837	0.639344	0.758065	0.780822	0.398148	0.617021
0.333333	0.508475	0.626667	0.327731	0.2	0.243333	0.8	0.642857	0.555147	0.704918	0.646552	0.760684	0.657534	0.215962	0.603175
0.638889	0.706897	0.72	0.145833	0.369565	0.252336	0.729167	0.625	0.337079	0.435484	0.775	0.150538	0.693333	0.223301	0.832753
0.207865	0.216216	0.773585	0.252632	0.412844	0.793388	0.793651	0.614035	0.223684	0.701754	0.708108	0.6	0.598291	0.697297	0.752941
0.567164	0.631579	0.186851	0.384615	0.213115	0.23741	0.697674	0.26087	0.506173	0.657534	0.65625	0.754098	0.309783	0.792453	0.766667
0.171642	0.594937	0.145454	0.312925	0.464286	0.666667	0.684211	0.392638	0.352941	0.657895	0.696429	0.581395	0.415493	0.588785	0.711765
0.661017	0.208333	0.440367	0.29572	0.145631	0.186047	0.596154	0.780488	0.594203	0.549296	0.975758	0.803571	0.375	0.295238	0.871795
0.606557	0.569767	0.58042	0.272	0.187898	0.65	0.441861	0.571429	0.811912	0.506173	0.631148	0.622951	0.309524	0.252874	0.519481
0.259259	0.0897436	0.25	0.692308	0.3391	0.537037	0.645161	0.716981	0.658228	0.444444	0.456204	0.69863	0.738095	0.662921	0.64557
0.130841	0.40625	0.175	0.170732	0.216216	0.452632	0.677083	0.320513	0.666667	0.4	0.701492	0.693333	0.701299	0.697248	0.614815
0.140845	0.495727	0.128571	0.322581	0.710145	0.215909	0.521368	0.155172	0.438597	0.569697	0.720588	0.779661	0.830508	0.935065	0.510417
0.198758	0.22449	0.625	0.272727	0.744186	0.323529	0.615703	0.317073	0.25	0.854167	0.72549	0.396825	0.596491	0.8	0.690909
0.232143	0.157609	0.774194	0.5	0.543689	0.282353	0.559242	0.106667	0.178218	0.871428	0.925	0.608247	0.797468	0.686567	0.608696
0.269565	0.154639	0.2875	0.372093	0.166667	1	0.471264	0.752294	0.209677	0.542056	0.605128	0.607143	0.644068	0.24	0.767442
0.186047	0.0947368	0.803571	0.270718	0.609054	0.302326	0.2	0.0784314	0.214286	0.351145	0.666667	0.589744	0.131579	0.893557	0.679012
0.2	0.285714	0.213115	0.250996	0.30921	0.155039	0.884058	0.210046	0.75	0.572815	0.149254	0.288461	0.673684	0.603054	0.618182
0.925926	0.153846	0.207792	0.46	0.217054	0.542553	0.462963	0.301887	0.272727	0.819672	0.628866	0.595238	0.519573	0.205047	0.8
0.704225	0.748031	0.25	0.25	0.237179	0.25	0.350467	0.175926	0.269231	0.666667	0.618182	0.6125	0.808511	0.218391	0.654545
0.181818	0.157143	0.2	0.289157	0.319149	0.26087	0.208696	0.627451	0.545455	0.60241	0.895833	0.282051	0.80198	0.553488	0.766423
0.724138	0.205128	0.0909091	0.223881	0.25	0.123077	0.219298	0.137255	0.224719	0.728682	0.808823	0.553571	0.301205	0.6375	0.85906
0.52381	0.184783	0.422535	0.2	0.352941	0.164835	0.153846	0.149254	0.293651	0.522059	0.254717	0.779264	0.333333	0.635514	0.638298
0.251908	0.507463	0.216783	0.25	0.622711	0.19802	0.819048	0.214286	0.697479	0.714286	0.317737	0.212766	0.637931	0.725664	0.528571
0.859649	0.15493	0.0724638	0.296296	0.552381	0.160256	0.849372	0.736842	0.525424	0.761905	0.554054	0.72043	0.676056	0.647059	0.613861
0.106061	0.225352	0.685714	0.37037	0.175258	0.50896	0.685714	0.822222	0.561403	0.813953	0.118518	0.246154	0.253731	0.385246	0.50505
0.173913	0.71	0.5	0.285714	0.147505	0.3	0.791667	0.219512	0.617647	0.52	0.655556	0.56129	0.185606	0.686275	0.740741
0.223881	0.190476	0.604396	0.345238	0.283333	0.244275	0.186441	0.244898	0.688525	0.56338	0.72093	0.755102	0.602837	0.639098	0.670732
0.222222	0.226415	0.708134	0.576271	0.608696	0.283784	0.168675	0.305556	0.611111	0.625	0.719745	0.695652	0.25	0.538462	0.80597
0.228261	0.238806	0.544	0.728477	0.539326	0.351351	0.202532	0.75	0.285714	0.68421	0.652968	0.66242	0.786517	0.463636	0.539474
0.650943	0.178571	0.204301	0.365714	0.73301	0.307692	0.138577	0.313043	0.767857	0.692913	0.595745	0.193878	0.764706	0.693878	0.55
0.688	0.20548	0.4	0.175676	0.186275	0.222222	0.248175	0.666667	0.740741	0.756098	0.744681	0.269841	0.666667	0.625	0.404255
0.517647	0.694915	0.243421	0.290598	0.395833	0.727273	0.545455	0.686047	0.375	0.663158	0.296667	0.157303	0.594937	0.52657	0.71831
0.660714	0.424658	0.341176	0.883978	0.458333	0.285	0.382353	0.195	0.676471	0.5625	0.721894	0.837209	0.443396	0.241379	0.715686
0.693182	0.25	0.258823	0.589286	0.186047	0.929825	0.22	0.68	0.2	0.730769	0.8	0.736842	0.772727	0.317881	0.807692
0.597403	0.293104	0.536585	0.477707	0.209876	0.607595	0.590909	0.870588	0.626984	0.804878	0.6	0.732558	0.627119	0.296	0.596491
0.290323	0.157407	0.505263	0.298246	0.285714	0.222772	0.245614	0.180328	0.330357	0.931034	0.634921	0.218182	0.815217	0.660551	0.641509
0.623656	0.271028	0.269663	0.397394	0.518325	0.625	0.723684	0.3	0.253846	0.722892	0.621951	0.207547	0.643706	0.858696	0.985611
0.694444	0.12782	0.269608	0.28972	0.198198	0.258064	0.510204	0.683544	0.585938	0.734266	0.721519	0.584906	0.826087	0.68421	0.888889
0.535256	0.194444	0.323529	0.197917	0.176471	0.29703	0.695238	0.206897	0.722689	0.610169	0.4	0.552239	0.394118	0.312195	0.825581
0.0921053	0.153846	0.173913	0.251968	0.438356	0.294118	0.719298	0.172414	0.860759	0.730435	0.635593	0.857143	0.636364	0.271739	0.177419
0.780488	0.608108	0.117117	0.22619	0.897196	0.762712	0.53211	0.138298	0.232143	0.591549	0.585586	0.644068	0.691358	0.632509	0.115702
0.662252	0.166667	0.150943	0.24031	0.86747	0.630873	0.708861	0.552764	0.174603	0.605442	0.597403	0.257576	0.60355	0.685714	0.571429
0.764706	0.19697	0.171717	0.315385	0.0952381	0.5	0.822785	0.554622	0.190751	0.769231	0.666667	0.56875	0.787879	0.595855	0.575
0.135135	0.261682	0.223881	0.375	0.63354	0.352941	0.228571	0.625	0.372727	0.858607	0.258333	0.521739	0.573171	0.669065	0.584416
0.175676	0.196721	0.194444	0.785047	0.195531	0.3125	0.193548	0.26087	0.272727	0.94186	0.641177	0.713178	0.742574	0.676056	0.652655
0.205128	0.53891	0.288136	0.366013	0.174825	0.211538	0.217391	0.234637	0.316602	0.727273	0.685185	0.185567	0.518072	0.605911	0.682927
0.674419	0.580838	0.146552	0.304813	0.137931	0.876147	0.327586	0.136842	0.615023	0.148936	0.757009	0.75641	0.805195	0.675393	0.714286
0.259259	0.452586	0.0888889	0.557377	0.15873	0.824742	0.738095	0.378151	0.583333	0.627119	0.847059	0.581818	0.25	0.786667	0.638298
0.686567	0.740113	0.545455	0.238806	0.289256	0.242857	0.576	0.235294	0.5	0.918605	0.647059	0.435185	0.829457	0.656863	0.587629
0.641509	0.243243	0.647059	0.693878	0.662722	0.682836	0.619048	0.174731	0.86	0.901408	0.758823	0.425	0.594595	0.842105	0.5
0.777778	0.45946	0.331288	0.534247	0.513761	0.111111	0.273764	0.157895	0.608696	0.614286	0.656442	0.674157	0.622951	0.308511	0.64
0.675325	0.383333	0.142857	0.385714	0.139535	0.281421	0.263736	0.651852	0.635762	0.745763	0.594937	0.570175	0.555556	0.599057	0.636364
0.170732	0.75	0.652174	0.453125	0.448276	0.597484	0.591549	0.704082	0.541177	0.637584	0.553846	0.756302	0.607143	0.909091	0.568
0.117647	0.254545	0.267857	0.285714	0.232558	0.73	0.728814	0.816327	0.495798	0.682635	0.679012	0.666667	0.64878	0.421642	0.714286
0.57971	0.285714	0.264706	0.138461	0.855556	0.174699	0.765625	0.805556	0.44	0.6	0.878788	0.134328	0.625	0.44079	0.776316
0.897436	0.289855	0.205882	0.207207	0.144927	0.904255	0.574468	0.638889	0.350181	0.144927	0.505155	0.164179	0.859155	0.585366	0.775
0.216667	0.186441	0.14885	0.215686	0.287879	0.185714	0.612245	0.607843	0.283333	0.707483	0.7	0.807229	0.325581	0.587879	0.790323
0.296296	0.290909	0.0697674	0.192308	0.242762	0.154812	0.117021	0.333333	0.395833	0.189655	0.609375	0.68254	0.183206	0.617284	0.594203
0.230769	0.527778	0.155172	0.361111	0.15	0.440678	0.059829	0.441667	0.38	0.663158	0.663636	0.818182	0.671429	0.677419	0.555556
0.685714	0.589744	0.298246	0.34375	0.189873	0.287037	0.145161	0.144144	0.27027	0.542373	0.710843	0.862745	0.617977	0.651042	0.625
0.217822	0.318182	0.171141	0.192171	0.821577	0.214286	0.722772	0.124088	0.693878	0.702703	0.640625	0.194444	0.766667	0.608511	0.643836
0.292208	0.659722	0.821782	0.0819672	0.583333	0.510638	0.55	0.134259	0.172131	0.676056	0.834356	0.648	0.666667	0.640625	0.85
0.586207	0.323232	0.214286	0.36	0.299065	0.190476	0.869919	0.179641	0.581395	0.657143	0.494949	0.362694	0.693694	0.663158	0.662162
0.666667	0.442857	0.230769	0.29697	0.722222	0.431818	0.772727	0.2	0.571429	0.588235	0.692308	0.8	0.657609	0.657143	0.777778
0.699187	0.491228	0.275362	0.246575	0.201835	0.333333	0.706897	0.226837	0.492958	0.680851	0.613636	0.692308	0.339623	0.615023	0.494505
0.321429	0.219512	0.232877	0.214876	0.22	0.792208	0.255814	0.165468	0.546012	0.666667	0.808823	0.62	0.448276	0.885906	0.561403
0.690476	0.192308	0.55814	0.253333	0.136364	0.162791	0.97619	0.244681	0.724638	0.54321	0.588889	0.269841	0.5	0.836331	0.403226
0.141177	0.231425	0.590909	0.280488	0.413793	0.181818	0.584416	0.2	0.647059	0.702703	0.793478	0.675325	0.504505	0.819672	0.753086
0.251185	0.196429	0.21282	0.313043	0.784615	0.187013	0.56579	0.209677	0.23913	0.723077	0.68	0.623529	0.675	0.604651	0.669355
0.166667	0.307692	0.228571	0.383562	0.267857	0.146342	0.699029	0.147727	0.128852	0.625	0.722892	0.647059	0.721311	0.842424	0.759615
0.155172	0.1875	0.190955	0.302632	0.144927	0.671429	0.141509	0.121739	0.0987654	0.629032	0.666667	0.716667	0.384615	0.710145	0.852041
0.125	0.291339	0.263889	0.625	0.146342	0.608108	0.589474	0.793814	0.163934	0.523077	0.699301	0.574468	0.678571	0.64557	0.619718
0.176245	0.633333	0.716667	0.210884	0.767857	0.169491	0.611111	0.283333	0.957143	0.523365	0.658333	0.65	0.629921	0.704545	0.596154
0.4	0.357143	0.136364	0.204301	0.698718	0.136986	0.666667	0.44898	0.157407	0.630435	0.664557	0.415094	0.711864	0.567568	0.666667
0.594595	0.171053	0.29902	0.241935	0.232323	0.148148	0.183099	0.212766	0.254717	0.578125	0.521277	0.8125	0.685185	0.732394	0.744526
0.210526	0.251701	0.117117	0.25	0.214286	0.263636	0.783505	0.181818	0.205674	0.482759	0.603704	0.55102	0.1	0.823809	0.588889
0.69697	0.272727	0.12963	0.225806	0.164835	0.212766	0.45	0.530612	0.586207	0.675159	0.194175	0.833333	0.658537	0.623188	0.785714
0.373333	0.564103	0.579114	0.177778	0.714286	0.164179	0.646586	0.242857	0.272727	0.234694	0.755319	0.690909	0.526316	0.612903	0.916667
0.575221	0.14876	0.173469	0.558823	0.188679	0.373333	0.624606	0.0973451	0.206897	0.639785	0.508197	0.358491	0.64486	0.609195	0.683333
0.237179	0.666667	0.20082	0.174757	0.263889	0.222222	0.482759	0.142857	0.742424	0.723404	0.647887	0.65	0.390909	0.941176	0.555
[truncated: 2,664 more rows]

## Sheet: SF2_Epr
S_MBD			P_MBD			SdelCP+S_MBD			SPdelC+P_MBD				S_N			SdelN-PdelC
[truncated: 4,898 more rows]

[truncated: 2 more sheets: SF3_B_Epr, SF3_E_Epr]
